# Supplementary material for: catena-Poly[hemi{bis­[4′-(3-pyrid­yl)-2,2′:6′,2′′-terpyridine-κ3 N 1,N 1′,N 1′′]copper(II)} [cuprate(I)-di-μ2-thio­cyanato-κ2 N:S;κ2 S:N]]
Source: Acta Crystallogr Sect E Struct Rep Online. 2009 Jun 24;65(Pt 7):m814. doi: 10.1107/S1600536809023356 (PMC2969290; doi:10.1107/S1600536809023356)
Supplement: Supplementary file 1 [file e-65-0m814-sup1.cif]

##############################################################################
###                                                                        ###
###        Electronic paper (Acta Crystallographica Section E)             ###
###                                                                        ###
##############################################################################
#                                                                            #
# This CIF contains the data in a paper accepted for publication in Acta     #
# Crystallographica Section E. It conforms to the requirements of Notes      #
# for Authors for Section E, and has been peer reviewed under the auspices   #
# of the IUCr Commission on Journals.                                        #
#                                                                            #
# Full details of the Crystallographic Information File format               #
# are given in the paper "The Crystallographic Information File (CIF):       #
# a New Standard Archive File for Crystallography" by S. R. Hall, F. H.      #
# Allen and I. D. Brown [Acta Cryst. (1991), A47, 655-685].                  #
#                                                                            #
# The current version of the core CIF dictionary is obtainable from          #
# ftp://ftp.iucr.org/pub/cif_core.dic. The current version number is 2.4.    #
#                                                                            #
# Software is freely available for graphical display of the structure(s) in  #
# this CIF.  For information consult the CIF home page http://www.iucr.org/  #
# cif/home.html                                                              #
#                                                                            #
# This file may be used for bona fide research purposes within the           #
# scientific community so long as proper attribution is given to the journal # 
# article from which it was obtained.                                        #
#                                                                            #
##############################################################################
                                             
data_I
_audit_creation_method     SHELXL-97
_chemical_name_systematic
;
<i>catena</i>-Poly[hemi{bis[4'-(3-pyridyl)-2,2':6',2''-terpyridine-
\k^3^<i>N</i>^1^,<i>N</i>^1'^,<i>N</i>^1''^]copper(II)}
[cuprate(I)-di-\m~2~-thiocyanato-\k^2^<i>N</i>:<i>S</i>;\k^2^<i>S</i>:<i>N</i>]]
;
_chemical_name_common     ?
_chemical_formula_moiety     'C40 H28 Cu N8, 2(C2 Cu N2 S2)'
_chemical_formula_sum     'C44 H28 Cu3 N12 S4'
_chemical_formula_iupac     '[Cu (C20 H14 N4)2] [Cu2 (N C S)4]'
_chemical_formula_weight     1043.64
_chemical_melting_point     ?
_symmetry_cell_setting     Triclinic
_symmetry_space_group_name_H-M     'P -1'
_symmetry_space_group_name_Hall     '-P 1'
loop_
    _symmetry_equiv_pos_as_xyz
    'x, y, z'
    '-x, -y, -z'
_cell_length_a     10.0031(6)
_cell_length_b     10.2202(6)
_cell_length_c     21.2612(12)
_cell_angle_alpha     82.6070(10)
_cell_angle_beta     87.7320(10)
_cell_angle_gamma     80.1320(10)
_cell_volume     2123.3(2)
_cell_formula_units_Z     2
_cell_measurement_reflns_used     4926
_cell_measurement_theta_min     2.36
_cell_measurement_theta_max     25.18
_cell_measurement_temperature     295(2)
_exptl_crystal_description     Block
_exptl_crystal_colour     Black
_exptl_crystal_size_max     0.16
_exptl_crystal_size_mid     0.13
_exptl_crystal_size_min     0.11
_exptl_crystal_density_diffrn     1.632
_exptl_crystal_density_meas     ?
_exptl_crystal_density_method     'not measured'
_exptl_crystal_F_000     1054
_exptl_absorpt_coefficient_mu     1.736
_exptl_absorpt_correction_type     'multi-scan'
_exptl_absorpt_process_details     '(SADABS; Sheldrick, 1996)'
_exptl_absorpt_correction_T_min     0.7687
_exptl_absorpt_correction_T_max     0.8320
_diffrn_ambient_temperature     295(2)
_diffrn_radiation_type     MoK\a
_diffrn_radiation_wavelength     0.71073
_diffrn_radiation_source     'fine-focus sealed tube'
_diffrn_radiation_monochromator     graphite
_diffrn_measurement_device_type
;
Bruker SMART APEX area-detector
;
_diffrn_measurement_method     '\f and \w'
_diffrn_detector_area_resol_mean     ?
_diffrn_reflns_number     16747
_diffrn_reflns_av_R_equivalents     0.0218
_diffrn_reflns_av_sigmaI/netI     0.0362
_diffrn_reflns_theta_min     2.04
_diffrn_reflns_theta_max     26.00
_diffrn_reflns_theta_full     26.00
_diffrn_measured_fraction_theta_max     0.989
_diffrn_measured_fraction_theta_full     0.989
_diffrn_reflns_limit_h_min     -12
_diffrn_reflns_limit_h_max     12
_diffrn_reflns_limit_k_min     -12
_diffrn_reflns_limit_k_max     12
_diffrn_reflns_limit_l_min     -26
_diffrn_reflns_limit_l_max     26
_diffrn_standards_number     ?
_diffrn_standards_interval_count     ?
_diffrn_standards_interval_time     ?
_diffrn_standards_decay_%     ?
_refine_special_details
;
Refinement of <i>F</i>^2^ against ALL reflections. The weighted <i>R</i>-factor
<i>wR</i> and goodness of fit <i>S</i> are based on <i>F</i>^2^, conventional
<i>R</i>-factors <i>R</i> are based on <i>F</i>, with <i>F</i> set to zero for
negative <i>F</i>^2^. The threshold expression of <i>F</i>^2^ >
\s(<i>F</i>^2^) is used only for calculating <i>R</i>-factors(gt) <i>etc</i>.
and is not relevant to the choice of reflections for refinement.
<i>R</i>-factors based on <i>F</i>^2^ are statistically about twice as large
as those based on <i>F</i>, and <i>R</i>- factors based on ALL data will be
even larger.
;
_reflns_number_total     8252
_reflns_number_gt     6751
_reflns_threshold_expression     I>2\s(I)
_refine_ls_structure_factor_coef     Fsqd
_refine_ls_matrix_type     full
_refine_ls_R_factor_all     0.0549
_refine_ls_R_factor_gt     0.0436
_refine_ls_wR_factor_gt     0.0970
_refine_ls_wR_factor_ref     0.1031
_refine_ls_goodness_of_fit_ref     1.028
_refine_ls_restrained_S_all     1.028
_refine_ls_number_reflns     8252
_refine_ls_number_parameters     568
_refine_ls_number_restraints     0
_refine_ls_hydrogen_treatment     constr
_refine_ls_weighting_scheme     calc
_refine_ls_weighting_details
         'calc w=1/[\s^2^(Fo^2^)+(0.0476P)^2^+1.2038P] where P=(Fo^2^+2Fc^2^)/3'
_atom_sites_solution_hydrogens     geom
_atom_sites_solution_primary     direct
_atom_sites_solution_secondary     difmap
_refine_ls_shift/su_max     0.001
_refine_ls_shift/su_mean     0.000
_refine_diff_density_max     0.691
_refine_diff_density_min     -0.499
_refine_ls_extinction_method     none
_refine_ls_extinction_coef     ?
loop_
    _atom_type_symbol
    _atom_type_description
    _atom_type_scat_dispersion_real
    _atom_type_scat_dispersion_imag
    _atom_type_scat_source
    'C' 'C' 0.0033 0.0016
                         'International Tables Vol C Tables 4.2.6.8 and 6.1.1.4'
    'H' 'H' 0.0000 0.0000
                         'International Tables Vol C Tables 4.2.6.8 and 6.1.1.4'
    'N' 'N' 0.0061 0.0033
                         'International Tables Vol C Tables 4.2.6.8 and 6.1.1.4'
    'Cu' 'Cu' 0.3201 1.2651
                         'International Tables Vol C Tables 4.2.6.8 and 6.1.1.4'
    'S' 'S' 0.1246 0.1234
                         'International Tables Vol C Tables 4.2.6.8 and 6.1.1.4'
_computing_data_collection     'SMART (Bruker, 2002)'
_computing_cell_refinement     'SAINT (Bruker, 2002)'
_computing_data_reduction     'SAINT (Bruker, 2002)'
_computing_structure_solution     'SHELXS97 (Sheldrick, 2008)'
_computing_structure_refinement     'SHELXL97 (Sheldrick, 2008)'
_computing_molecular_graphics     'SHELXTL (Sheldrick, 2008)'
_computing_publication_material     'SHELXTL (Sheldrick, 2008)'
loop_
    _atom_site_type_symbol
    _atom_site_label
    _atom_site_fract_x
    _atom_site_fract_y
    _atom_site_fract_z
    _atom_site_U_iso_or_equiv
    _atom_site_adp_type
    _atom_site_calc_flag
    _atom_site_refinement_flags
    _atom_site_occupancy
    _atom_site_disorder_assembly
    _atom_site_disorder_group
    Cu Cu1 0.47293(4) 0.80579(4) 0.251577(17) 0.03901(11) Uani d . 1 . .
    Cu Cu2 1.01294(4) 0.24421(4) 0.02065(2) 0.04908(13) Uani d . 1 . .
    Cu Cu3 -0.01615(5) 0.25397(4) 0.48921(2) 0.05715(14) Uani d . 1 . .
    N N1 0.6206(3) 0.6156(3) 0.28018(11) 0.0387(6) Uani d . 1 . .
    N N2 0.4788(2) 0.7971(2) 0.34566(10) 0.0327(5) Uani d . 1 . .
    N N3 0.3369(3) 0.9916(3) 0.27154(12) 0.0465(7) Uani d . 1 . .
    N N4 0.4223(3) 0.8771(3) 0.64121(12) 0.0518(7) Uani d . 1 . .
    N N5 0.2940(3) 0.7189(3) 0.24240(11) 0.0437(6) Uani d . 1 . .
    N N6 0.4761(2) 0.7898(2) 0.16064(10) 0.0321(5) Uani d . 1 . .
    N N7 0.6464(3) 0.8943(3) 0.21930(11) 0.0381(6) Uani d . 1 . .
    N N8 0.6683(3) 0.6192(3) -0.11272(13) 0.0522(7) Uani d . 1 . .
    N N9 0.9311(3) 0.6200(3) 0.04686(12) 0.0467(7) Uani d . 1 . .
    N N10 1.1099(3) -0.1402(3) 0.01414(14) 0.0470(7) Uani d . 1 . .
    N N11 0.0763(3) -0.1208(3) 0.55590(14) 0.0511(7) Uani d . 1 . .
    N N12 -0.0855(3) 0.6058(3) 0.55087(16) 0.0623(9) Uani d . 1 . .
    C C1 0.6908(4) 0.5291(3) 0.24430(15) 0.0472(8) Uani d . 1 . .
    H H1 0.6739 0.5408 0.2011 0.057 Uiso calc R 1 . .
    C C2 0.7870(4) 0.4236(4) 0.26798(17) 0.0572(10) Uani d . 1 . .
    H H2 0.8322 0.3635 0.2417 0.069 Uiso calc R 1 . .
    C C3 0.8147(4) 0.4092(4) 0.33145(18) 0.0645(11) Uani d . 1 . .
    H H3 0.8793 0.3388 0.3489 0.077 Uiso calc R 1 . .
    C C4 0.7461(3) 0.4997(4) 0.36902(15) 0.0548(10) Uani d . 1 . .
    H H4 0.7652 0.4922 0.4119 0.066 Uiso calc R 1 . .
    C C5 0.6487(3) 0.6016(3) 0.34224(13) 0.0368(7) Uani d . 1 . .
    C C6 0.5626(3) 0.6988(3) 0.37951(13) 0.0339(6) Uani d . 1 . .
    C C7 0.5660(3) 0.6887(3) 0.44499(13) 0.0354(7) Uani d . 1 . .
    H H7 0.6278 0.6222 0.4673 0.042 Uiso calc R 1 . .
    C C8 0.4769(3) 0.7781(3) 0.47749(13) 0.0325(6) Uani d . 1 . .
    C C9 0.3883(3) 0.8766(3) 0.44160(13) 0.0348(6) Uani d . 1 . .
    H H9 0.3249 0.9360 0.4616 0.042 Uiso calc R 1 . .
    C C10 0.3944(3) 0.8864(3) 0.37578(13) 0.0338(6) Uani d . 1 . .
    C C11 0.3129(3) 0.9965(3) 0.33412(14) 0.0388(7) Uani d . 1 . .
    C C12 0.2258(3) 1.1015(4) 0.35601(17) 0.0586(10) Uani d . 1 . .
    H H12 0.2097 1.1030 0.3993 0.070 Uiso calc R 1 . .
    C C13 0.1628(4) 1.2041(5) 0.3131(2) 0.0748(13) Uani d . 1 . .
    H H13 0.1053 1.2764 0.3272 0.090 Uiso calc R 1 . .
    C C14 0.1857(4) 1.1985(5) 0.24968(19) 0.0760(13) Uani d . 1 . .
    H H14 0.1433 1.2659 0.2199 0.091 Uiso calc R 1 . .
    C C15 0.2728(4) 1.0909(5) 0.23085(17) 0.0650(11) Uani d . 1 . .
    H H15 0.2878 1.0870 0.1876 0.078 Uiso calc R 1 . .
    C C16 0.4781(3) 0.7684(3) 0.54771(13) 0.0333(6) Uani d . 1 . .
    C C17 0.5365(3) 0.6531(3) 0.58521(14) 0.0449(8) Uani d . 1 . .
    H H17 0.5751 0.5774 0.5668 0.054 Uiso calc R 1 . .
    C C18 0.5366(4) 0.6524(4) 0.64972(16) 0.0528(9) Uani d . 1 . .
    H H18 0.5758 0.5761 0.6755 0.063 Uiso calc R 1 . .
    C C19 0.4787(4) 0.7644(4) 0.67586(15) 0.0521(9) Uani d . 1 . .
    H H19 0.4787 0.7621 0.7197 0.063 Uiso calc R 1 . .
    C C20 0.4238(3) 0.8768(3) 0.57879(14) 0.0412(7) Uani d . 1 . .
    H H20 0.3855 0.9552 0.5542 0.049 Uiso calc R 1 . .
    C C21 0.1992(4) 0.6952(4) 0.28617(16) 0.0595(10) Uani d . 1 . .
    H H21 0.2133 0.7078 0.3278 0.071 Uiso calc R 1 . .
    C C22 0.0817(4) 0.6531(5) 0.27245(18) 0.0662(11) Uani d . 1 . .
    H H22 0.0180 0.6368 0.3043 0.079 Uiso calc R 1 . .
    C C23 0.0595(4) 0.6354(5) 0.21107(19) 0.0643(11) Uani d . 1 . .
    H H23 -0.0191 0.6064 0.2007 0.077 Uiso calc R 1 . .
    C C24 0.1557(3) 0.6613(4) 0.16508(16) 0.0478(8) Uani d . 1 . .
    H H24 0.1421 0.6515 0.1230 0.057 Uiso calc R 1 . .
    C C25 0.2718(3) 0.7017(3) 0.18210(13) 0.0344(6) Uani d . 1 . .
    C C26 0.3818(3) 0.7318(3) 0.13663(13) 0.0312(6) Uani d . 1 . .
    C C27 0.3933(3) 0.7013(3) 0.07485(13) 0.0339(6) Uani d . 1 . .
    H H27 0.3275 0.6613 0.0587 0.041 Uiso calc R 1 . .
    C C28 0.5031(3) 0.7306(3) 0.03723(13) 0.0353(7) Uani d . 1 . .
    C C29 0.5989(3) 0.7911(3) 0.06305(13) 0.0386(7) Uani d . 1 . .
    H H29 0.6735 0.8120 0.0387 0.046 Uiso calc R 1 . .
    C C30 0.5832(3) 0.8204(3) 0.12494(13) 0.0336(6) Uani d . 1 . .
    C C31 0.6784(3) 0.8833(3) 0.15784(13) 0.0352(7) Uani d . 1 . .
    C C32 0.7917(3) 0.9271(4) 0.12923(15) 0.0494(8) Uani d . 1 . .
    H H32 0.8125 0.9182 0.0868 0.059 Uiso calc R 1 . .
    C C33 0.8734(4) 0.9842(4) 0.16454(18) 0.0600(10) Uani d . 1 . .
    H H33 0.9493 1.0159 0.1460 0.072 Uiso calc R 1 . .
    C C34 0.8420(4) 0.9938(4) 0.22712(18) 0.0588(10) Uani d . 1 . .
    H H34 0.8969 1.0308 0.2518 0.071 Uiso calc R 1 . .
    C C35 0.7277(4) 0.9480(4) 0.25305(16) 0.0506(9) Uani d . 1 . .
    H H35 0.7065 0.9547 0.2956 0.061 Uiso calc R 1 . .
    C C36 0.5201(3) 0.6971(3) -0.02901(13) 0.0369(7) Uani d . 1 . .
    C C37 0.4111(4) 0.7106(4) -0.06815(16) 0.0576(10) Uani d . 1 . .
    H H37 0.3239 0.7406 -0.0534 0.069 Uiso calc R 1 . .
    C C38 0.4316(4) 0.6796(4) -0.12910(16) 0.0629(11) Uani d . 1 . .
    H H38 0.3589 0.6894 -0.1563 0.075 Uiso calc R 1 . .
    C C39 0.5585(4) 0.6349(4) -0.14877(15) 0.0538(9) Uani d . 1 . .
    H H39 0.5709 0.6135 -0.1900 0.065 Uiso calc R 1 . .
    C C40 0.6475(3) 0.6510(3) -0.05347(14) 0.0416(7) Uani d . 1 . .
    H H40 0.7221 0.6416 -0.0275 0.050 Uiso calc R 1 . .
    C C41 0.9319(3) 0.5134(3) 0.07233(14) 0.0372(7) Uani d . 1 . .
    C C42 1.1444(3) -0.0539(3) 0.03533(14) 0.0360(7) Uani d . 1 . .
    C C43 0.0940(3) -0.0174(4) 0.56498(16) 0.0481(8) Uani d . 1 . .
    C C44 -0.1332(3) 0.5119(3) 0.54818(15) 0.0424(7) Uani d . 1 . .
    S S1 0.93354(10) 0.35967(9) 0.10770(4) 0.0526(2) Uani d . 1 . .
    S S2 1.19304(8) 0.07079(8) 0.06543(4) 0.04238(19) Uani d . 1 . .
    S S3 0.12114(14) 0.13226(10) 0.57617(7) 0.0930(5) Uani d . 1 . .
    S S4 -0.20423(8) 0.38015(8) 0.54243(4) 0.0432(2) Uani d . 1 . .
loop_
    _atom_site_aniso_label
    _atom_site_aniso_U_11
    _atom_site_aniso_U_22
    _atom_site_aniso_U_33
    _atom_site_aniso_U_12
    _atom_site_aniso_U_13
    _atom_site_aniso_U_23
    Cu1 0.0398(2) 0.0517(2) 0.0291(2) -0.01341(18) 0.00678(15) -0.01289(16)
    Cu2 0.0598(3) 0.0413(2) 0.0492(3) -0.0138(2) -0.0012(2) -0.01005(19)
    Cu3 0.0643(3) 0.0389(2) 0.0721(3) -0.0152(2) -0.0013(2) -0.0129(2)
    N1 0.0449(15) 0.0456(15) 0.0255(12) -0.0068(12) 0.0033(11) -0.0066(11)
    N2 0.0296(12) 0.0454(15) 0.0251(12) -0.0077(11) 0.0023(10) -0.0105(10)
    N3 0.0477(16) 0.0646(19) 0.0276(13) -0.0092(14) -0.0033(12) -0.0070(13)
    N4 0.0620(19) 0.0620(19) 0.0304(14) 0.0020(15) -0.0043(13) -0.0172(13)
    N5 0.0398(15) 0.0644(18) 0.0284(13) -0.0121(13) 0.0027(11) -0.0082(12)
    N6 0.0341(13) 0.0393(14) 0.0231(12) -0.0071(11) 0.0005(10) -0.0036(10)
    N7 0.0422(14) 0.0476(15) 0.0273(12) -0.0108(12) 0.0052(11) -0.0128(11)
    N8 0.0590(18) 0.0608(19) 0.0391(16) -0.0101(15) 0.0085(14) -0.0171(14)
    N9 0.0602(18) 0.0456(17) 0.0354(15) -0.0108(14) 0.0009(13) -0.0079(13)
    N10 0.0471(16) 0.0381(15) 0.0561(18) -0.0028(13) -0.0121(13) -0.0085(13)
    N11 0.0586(18) 0.0425(17) 0.0542(18) -0.0103(14) -0.0072(14) -0.0089(14)
    N12 0.061(2) 0.0516(19) 0.081(2) -0.0240(16) 0.0248(17) -0.0224(17)
    C1 0.060(2) 0.054(2) 0.0272(16) -0.0068(17) 0.0052(15) -0.0116(15)
    C2 0.063(2) 0.061(2) 0.042(2) 0.0087(19) 0.0159(17) -0.0168(17)
    C3 0.054(2) 0.078(3) 0.048(2) 0.023(2) 0.0072(17) -0.0057(19)
    C4 0.047(2) 0.082(3) 0.0281(16) 0.0123(19) 0.0019(14) -0.0086(17)
    C5 0.0351(16) 0.0483(18) 0.0268(15) -0.0039(14) 0.0038(12) -0.0087(13)
    C6 0.0292(15) 0.0465(18) 0.0283(15) -0.0093(13) 0.0024(12) -0.0105(13)
    C7 0.0356(16) 0.0430(17) 0.0268(14) -0.0033(13) 0.0009(12) -0.0064(13)
    C8 0.0345(15) 0.0404(16) 0.0255(14) -0.0135(13) 0.0044(12) -0.0072(12)
    C9 0.0363(16) 0.0402(16) 0.0290(15) -0.0070(13) 0.0064(12) -0.0092(13)
    C10 0.0301(15) 0.0438(17) 0.0292(15) -0.0087(13) 0.0000(12) -0.0071(13)
    C11 0.0330(16) 0.055(2) 0.0283(15) -0.0072(14) 0.0004(12) -0.0051(14)
    C12 0.044(2) 0.080(3) 0.0402(19) 0.0129(19) 0.0069(15) -0.0007(18)
    C13 0.055(2) 0.092(3) 0.061(3) 0.024(2) 0.001(2) 0.008(2)
    C14 0.059(2) 0.103(4) 0.050(2) 0.015(2) -0.0102(19) 0.016(2)
    C15 0.064(3) 0.096(3) 0.0342(19) -0.014(2) -0.0097(17) 0.000(2)
    C16 0.0346(16) 0.0427(17) 0.0242(14) -0.0102(13) 0.0035(12) -0.0061(12)
    C17 0.053(2) 0.0462(19) 0.0344(17) -0.0043(16) 0.0068(14) -0.0074(14)
    C18 0.061(2) 0.058(2) 0.0348(18) -0.0044(18) -0.0021(16) 0.0047(16)
    C19 0.057(2) 0.075(3) 0.0257(16) -0.0123(19) -0.0019(15) -0.0062(17)
    C20 0.0469(18) 0.0463(18) 0.0289(15) -0.0011(15) -0.0035(13) -0.0070(13)
    C21 0.055(2) 0.098(3) 0.0286(17) -0.022(2) 0.0074(15) -0.0111(18)
    C22 0.059(2) 0.099(3) 0.045(2) -0.029(2) 0.0206(18) -0.009(2)
    C23 0.045(2) 0.097(3) 0.060(2) -0.032(2) 0.0101(18) -0.020(2)
    C24 0.0423(18) 0.068(2) 0.0371(17) -0.0172(17) 0.0024(14) -0.0133(16)
    C25 0.0338(15) 0.0404(17) 0.0282(15) -0.0036(13) 0.0000(12) -0.0053(12)
    C26 0.0297(14) 0.0363(16) 0.0261(14) -0.0032(12) -0.0029(11) -0.0015(12)
    C27 0.0355(16) 0.0396(16) 0.0273(14) -0.0066(13) -0.0033(12) -0.0055(12)
    C28 0.0386(16) 0.0414(17) 0.0254(14) -0.0047(13) -0.0023(12) -0.0046(12)
    C29 0.0408(17) 0.0500(19) 0.0274(15) -0.0151(15) 0.0058(13) -0.0057(13)
    C30 0.0377(16) 0.0385(16) 0.0247(14) -0.0092(13) 0.0016(12) -0.0010(12)
    C31 0.0395(16) 0.0406(17) 0.0270(14) -0.0097(13) 0.0029(12) -0.0069(12)
    C32 0.053(2) 0.068(2) 0.0335(17) -0.0271(18) 0.0107(15) -0.0125(16)
    C33 0.056(2) 0.080(3) 0.056(2) -0.037(2) 0.0086(18) -0.019(2)
    C34 0.061(2) 0.073(3) 0.054(2) -0.027(2) -0.0038(18) -0.0269(19)
    C35 0.057(2) 0.064(2) 0.0358(18) -0.0140(18) 0.0024(15) -0.0226(16)
    C36 0.0420(17) 0.0445(18) 0.0249(14) -0.0087(14) 0.0001(12) -0.0056(13)
    C37 0.045(2) 0.088(3) 0.0385(19) -0.0023(19) -0.0017(15) -0.0151(18)
    C38 0.055(2) 0.104(3) 0.0302(18) -0.007(2) -0.0104(16) -0.0191(19)
    C39 0.069(3) 0.066(2) 0.0287(17) -0.012(2) 0.0001(16) -0.0155(16)
    C40 0.0486(19) 0.0453(18) 0.0334(16) -0.0105(15) 0.0000(14) -0.0104(14)
    C41 0.0356(16) 0.050(2) 0.0283(15) -0.0066(14) -0.0003(12) -0.0138(14)
    C42 0.0324(16) 0.0390(17) 0.0332(16) 0.0005(13) -0.0025(12) 0.0003(13)
    C43 0.0436(19) 0.047(2) 0.053(2) 0.0014(16) -0.0157(16) -0.0117(16)
    C44 0.0419(18) 0.0455(19) 0.0380(17) -0.0054(15) 0.0085(14) -0.0040(14)
    S1 0.0757(6) 0.0453(5) 0.0377(5) -0.0136(4) 0.0099(4) -0.0066(4)
    S2 0.0480(5) 0.0433(4) 0.0378(4) -0.0120(4) -0.0076(3) -0.0045(3)
    S3 0.1096(10) 0.0421(6) 0.1313(11) 0.0040(6) -0.0765(9) -0.0253(6)
    S4 0.0447(5) 0.0419(4) 0.0439(5) -0.0118(4) 0.0051(4) -0.0041(4)
_geom_special_details
;
All e.s.d.'s (except the e.s.d. in the dihedral angle between two l.s. planes)
are estimated using the full covariance matrix. The cell e.s.d.'s are taken
into account individually in the estimation of e.s.d.'s in distances, angles
and torsion angles; correlations between e.s.d.'s in cell parameters are only
used when they are defined by crystal symmetry. An approximate (isotropic)
treatment of cell e.s.d.'s is used for estimating e.s.d.'s involving l.s.
planes.
;
loop_
    _geom_bond_atom_site_label_1
    _geom_bond_atom_site_label_2
    _geom_bond_site_symmetry_2
    _geom_bond_distance
    _geom_bond_publ_flag
    Cu1 N6 . 1.960(2) ?
    Cu1 N2 . 1.994(2) ?
    Cu1 N7 . 2.141(3) ?
    Cu1 N5 . 2.156(3) ?
    Cu1 N3 . 2.217(3) ?
    Cu1 N1 . 2.261(3) ?
    Cu2 N10 2_755 1.977(3) ?
    Cu2 N9 2_765 1.997(3) ?
    Cu2 S1 . 2.3607(10) ?
    Cu2 S2 . 2.4291(9) ?
    Cu3 N11 2_556 1.948(3) ?
    Cu3 N12 2_566 1.983(3) ?
    Cu3 S4 . 2.4204(10) ?
    Cu3 S3 . 2.4239(12) ?
    N1 C1 . 1.333(4) ?
    N1 C5 . 1.345(4) ?
    N2 C10 . 1.341(4) ?
    N2 C6 . 1.343(4) ?
    N3 C15 . 1.336(5) ?
    N3 C11 . 1.348(4) ?
    N4 C20 . 1.327(4) ?
    N4 C19 . 1.334(5) ?
    N5 C21 . 1.332(4) ?
    N5 C25 . 1.348(4) ?
    N6 C26 . 1.345(3) ?
    N6 C30 . 1.345(4) ?
    N7 C35 . 1.334(4) ?
    N7 C31 . 1.347(3) ?
    N8 C39 . 1.340(4) ?
    N8 C40 . 1.341(4) ?
    N9 C41 . 1.152(4) ?
    N9 Cu2 2_765 1.997(3) ?
    N10 C42 . 1.149(4) ?
    N10 Cu2 2_755 1.977(3) ?
    N11 C43 . 1.142(4) ?
    N11 Cu3 2_556 1.948(3) ?
    N12 C44 . 1.151(4) ?
    N12 Cu3 2_566 1.983(3) ?
    C1 C2 . 1.373(5) ?
    C1 H1 . 0.9300 ?
    C2 C3 . 1.373(5) ?
    C2 H2 . 0.9300 ?
    C3 C4 . 1.376(5) ?
    C3 H3 . 0.9300 ?
    C4 C5 . 1.379(4) ?
    C4 H4 . 0.9300 ?
    C5 C6 . 1.487(4) ?
    C6 C7 . 1.384(4) ?
    C7 C8 . 1.393(4) ?
    C7 H7 . 0.9300 ?
    C8 C9 . 1.389(4) ?
    C8 C16 . 1.484(4) ?
    C9 C10 . 1.390(4) ?
    C9 H9 . 0.9300 ?
    C10 C11 . 1.484(4) ?
    C11 C12 . 1.380(5) ?
    C12 C13 . 1.379(5) ?
    C12 H12 . 0.9300 ?
    C13 C14 . 1.366(6) ?
    C13 H13 . 0.9300 ?
    C14 C15 . 1.373(6) ?
    C14 H14 . 0.9300 ?
    C15 H15 . 0.9300 ?
    C16 C20 . 1.383(4) ?
    C16 C17 . 1.387(4) ?
    C17 C18 . 1.371(4) ?
    C17 H17 . 0.9300 ?
    C18 C19 . 1.366(5) ?
    C18 H18 . 0.9300 ?
    C19 H19 . 0.9300 ?
    C20 H20 . 0.9300 ?
    C21 C22 . 1.373(5) ?
    C21 H21 . 0.9300 ?
    C22 C23 . 1.372(5) ?
    C22 H22 . 0.9300 ?
    C23 C24 . 1.378(5) ?
    C23 H23 . 0.9300 ?
    C24 C25 . 1.374(4) ?
    C24 H24 . 0.9300 ?
    C25 C26 . 1.482(4) ?
    C26 C27 . 1.385(4) ?
    C27 C28 . 1.385(4) ?
    C27 H27 . 0.9300 ?
    C28 C29 . 1.391(4) ?
    C28 C36 . 1.488(4) ?
    C29 C30 . 1.383(4) ?
    C29 H29 . 0.9300 ?
    C30 C31 . 1.480(4) ?
    C31 C32 . 1.379(4) ?
    C32 C33 . 1.378(5) ?
    C32 H32 . 0.9300 ?
    C33 C34 . 1.367(5) ?
    C33 H33 . 0.9300 ?
    C34 C35 . 1.377(5) ?
    C34 H34 . 0.9300 ?
    C35 H35 . 0.9300 ?
    C36 C37 . 1.375(4) ?
    C36 C40 . 1.386(4) ?
    C37 C38 . 1.372(5) ?
    C37 H37 . 0.9300 ?
    C38 C39 . 1.343(5) ?
    C38 H38 . 0.9300 ?
    C39 H39 . 0.9300 ?
    C40 H40 . 0.9300 ?
    C41 S1 . 1.650(4) ?
    C42 S2 . 1.648(3) ?
    C43 S3 . 1.647(4) ?
    C44 S4 . 1.647(4) ?
loop_
    _geom_angle_atom_site_label_1
    _geom_angle_atom_site_label_2
    _geom_angle_atom_site_label_3
    _geom_angle_site_symmetry_1
    _geom_angle_site_symmetry_3
    _geom_angle
    _geom_angle_publ_flag
    N6 Cu1 N2 . . 172.70(10) ?
    N6 Cu1 N7 . . 78.36(9) ?
    N2 Cu1 N7 . . 103.42(9) ?
    N6 Cu1 N5 . . 78.09(9) ?
    N2 Cu1 N5 . . 100.30(9) ?
    N7 Cu1 N5 . . 156.29(9) ?
    N6 Cu1 N3 . . 110.24(10) ?
    N2 Cu1 N3 . . 76.69(10) ?
    N7 Cu1 N3 . . 97.67(10) ?
    N5 Cu1 N3 . . 87.92(10) ?
    N6 Cu1 N1 . . 96.53(9) ?
    N2 Cu1 N1 . . 76.60(9) ?
    N7 Cu1 N1 . . 86.65(10) ?
    N5 Cu1 N1 . . 98.71(10) ?
    N3 Cu1 N1 . . 153.21(9) ?
    N10 Cu2 N9 2_755 2_765 110.41(11) ?
    N10 Cu2 S1 2_755 . 117.89(9) ?
    N9 Cu2 S1 2_765 . 106.52(8) ?
    N10 Cu2 S2 2_755 . 102.63(8) ?
    N9 Cu2 S2 2_765 . 116.21(9) ?
    S1 Cu2 S2 . . 103.41(3) ?
    N11 Cu3 N12 2_556 2_566 124.29(13) ?
    N11 Cu3 S4 2_556 . 111.33(9) ?
    N12 Cu3 S4 2_566 . 103.13(9) ?
    N11 Cu3 S3 2_556 . 106.80(9) ?
    N12 Cu3 S3 2_566 . 106.13(11) ?
    S4 Cu3 S3 . . 103.22(5) ?
    C1 N1 C5 . . 118.3(3) ?
    C1 N1 Cu1 . . 129.8(2) ?
    C5 N1 Cu1 . . 111.40(19) ?
    C10 N2 C6 . . 119.6(2) ?
    C10 N2 Cu1 . . 119.94(19) ?
    C6 N2 Cu1 . . 120.44(19) ?
    C15 N3 C11 . . 118.2(3) ?
    C15 N3 Cu1 . . 129.1(2) ?
    C11 N3 Cu1 . . 112.6(2) ?
    C20 N4 C19 . . 116.9(3) ?
    C21 N5 C25 . . 118.0(3) ?
    C21 N5 Cu1 . . 128.6(2) ?
    C25 N5 Cu1 . . 112.98(19) ?
    C26 N6 C30 . . 120.7(2) ?
    C26 N6 Cu1 . . 119.71(18) ?
    C30 N6 Cu1 . . 119.00(19) ?
    C35 N7 C31 . . 118.6(3) ?
    C35 N7 Cu1 . . 128.2(2) ?
    C31 N7 Cu1 . . 112.99(19) ?
    C39 N8 C40 . . 116.7(3) ?
    C41 N9 Cu2 . 2_765 154.6(3) ?
    C42 N10 Cu2 . 2_755 159.1(3) ?
    C43 N11 Cu3 . 2_556 157.5(3) ?
    C44 N12 Cu3 . 2_566 150.6(3) ?
    N1 C1 C2 . . 123.3(3) ?
    N1 C1 H1 . . 118.4 ?
    C2 C1 H1 . . 118.4 ?
    C3 C2 C1 . . 118.1(3) ?
    C3 C2 H2 . . 120.9 ?
    C1 C2 H2 . . 120.9 ?
    C2 C3 C4 . . 119.5(3) ?
    C2 C3 H3 . . 120.2 ?
    C4 C3 H3 . . 120.2 ?
    C3 C4 C5 . . 119.1(3) ?
    C3 C4 H4 . . 120.4 ?
    C5 C4 H4 . . 120.4 ?
    N1 C5 C4 . . 121.6(3) ?
    N1 C5 C6 . . 115.1(3) ?
    C4 C5 C6 . . 123.3(3) ?
    N2 C6 C7 . . 121.5(3) ?
    N2 C6 C5 . . 115.8(2) ?
    C7 C6 C5 . . 122.7(3) ?
    C6 C7 C8 . . 120.0(3) ?
    C6 C7 H7 . . 120.0 ?
    C8 C7 H7 . . 120.0 ?
    C9 C8 C7 . . 117.4(3) ?
    C9 C8 C16 . . 121.6(3) ?
    C7 C8 C16 . . 120.9(3) ?
    C8 C9 C10 . . 120.0(3) ?
    C8 C9 H9 . . 120.0 ?
    C10 C9 H9 . . 120.0 ?
    N2 C10 C9 . . 121.3(3) ?
    N2 C10 C11 . . 115.5(2) ?
    C9 C10 C11 . . 123.2(3) ?
    N3 C11 C12 . . 121.3(3) ?
    N3 C11 C10 . . 114.4(3) ?
    C12 C11 C10 . . 124.1(3) ?
    C13 C12 C11 . . 119.4(3) ?
    C13 C12 H12 . . 120.3 ?
    C11 C12 H12 . . 120.3 ?
    C14 C13 C12 . . 119.3(4) ?
    C14 C13 H13 . . 120.3 ?
    C12 C13 H13 . . 120.3 ?
    C13 C14 C15 . . 118.5(4) ?
    C13 C14 H14 . . 120.7 ?
    C15 C14 H14 . . 120.7 ?
    N3 C15 C14 . . 123.2(4) ?
    N3 C15 H15 . . 118.4 ?
    C14 C15 H15 . . 118.4 ?
    C20 C16 C17 . . 116.8(3) ?
    C20 C16 C8 . . 120.9(3) ?
    C17 C16 C8 . . 122.3(3) ?
    C18 C17 C16 . . 119.1(3) ?
    C18 C17 H17 . . 120.4 ?
    C16 C17 H17 . . 120.4 ?
    C19 C18 C17 . . 119.6(3) ?
    C19 C18 H18 . . 120.2 ?
    C17 C18 H18 . . 120.2 ?
    N4 C19 C18 . . 122.9(3) ?
    N4 C19 H19 . . 118.6 ?
    C18 C19 H19 . . 118.6 ?
    N4 C20 C16 . . 124.7(3) ?
    N4 C20 H20 . . 117.6 ?
    C16 C20 H20 . . 117.6 ?
    N5 C21 C22 . . 122.8(3) ?
    N5 C21 H21 . . 118.6 ?
    C22 C21 H21 . . 118.6 ?
    C23 C22 C21 . . 119.0(3) ?
    C23 C22 H22 . . 120.5 ?
    C21 C22 H22 . . 120.5 ?
    C22 C23 C24 . . 118.9(3) ?
    C22 C23 H23 . . 120.6 ?
    C24 C23 H23 . . 120.6 ?
    C25 C24 C23 . . 119.2(3) ?
    C25 C24 H24 . . 120.4 ?
    C23 C24 H24 . . 120.4 ?
    N5 C25 C24 . . 122.1(3) ?
    N5 C25 C26 . . 114.2(3) ?
    C24 C25 C26 . . 123.7(3) ?
    N6 C26 C27 . . 120.8(3) ?
    N6 C26 C25 . . 114.3(2) ?
    C27 C26 C25 . . 124.9(3) ?
    C26 C27 C28 . . 119.8(3) ?
    C26 C27 H27 . . 120.1 ?
    C28 C27 H27 . . 120.1 ?
    C27 C28 C29 . . 118.4(3) ?
    C27 C28 C36 . . 121.3(3) ?
    C29 C28 C36 . . 120.4(3) ?
    C30 C29 C28 . . 120.0(3) ?
    C30 C29 H29 . . 120.0 ?
    C28 C29 H29 . . 120.0 ?
    N6 C30 C29 . . 120.5(3) ?
    N6 C30 C31 . . 114.5(2) ?
    C29 C30 C31 . . 125.0(3) ?
    N7 C31 C32 . . 121.7(3) ?
    N7 C31 C30 . . 114.4(2) ?
    C32 C31 C30 . . 123.9(3) ?
    C33 C32 C31 . . 118.9(3) ?
    C33 C32 H32 . . 120.5 ?
    C31 C32 H32 . . 120.5 ?
    C34 C33 C32 . . 119.4(3) ?
    C34 C33 H33 . . 120.3 ?
    C32 C33 H33 . . 120.3 ?
    C33 C34 C35 . . 119.0(3) ?
    C33 C34 H34 . . 120.5 ?
    C35 C34 H34 . . 120.5 ?
    N7 C35 C34 . . 122.4(3) ?
    N7 C35 H35 . . 118.8 ?
    C34 C35 H35 . . 118.8 ?
    C37 C36 C40 . . 117.6(3) ?
    C37 C36 C28 . . 121.7(3) ?
    C40 C36 C28 . . 120.8(3) ?
    C38 C37 C36 . . 119.7(3) ?
    C38 C37 H37 . . 120.1 ?
    C36 C37 H37 . . 120.1 ?
    C39 C38 C37 . . 118.7(3) ?
    C39 C38 H38 . . 120.6 ?
    C37 C38 H38 . . 120.6 ?
    N8 C39 C38 . . 124.2(3) ?
    N8 C39 H39 . . 117.9 ?
    C38 C39 H39 . . 117.9 ?
    N8 C40 C36 . . 123.1(3) ?
    N8 C40 H40 . . 118.4 ?
    C36 C40 H40 . . 118.4 ?
    N9 C41 S1 . . 179.0(3) ?
    N10 C42 S2 . . 179.6(3) ?
    N11 C43 S3 . . 178.5(4) ?
    N12 C44 S4 . . 178.2(3) ?
    C41 S1 Cu2 . . 97.99(10) ?
    C42 S2 Cu2 . . 96.50(10) ?
    C43 S3 Cu3 . . 96.18(12) ?
    C44 S4 Cu3 . . 97.22(11) ?
loop_
    _geom_torsion_atom_site_label_1
    _geom_torsion_atom_site_label_2
    _geom_torsion_atom_site_label_3
    _geom_torsion_atom_site_label_4
    _geom_torsion_site_symmetry_1
    _geom_torsion_site_symmetry_2
    _geom_torsion_site_symmetry_3
    _geom_torsion_site_symmetry_4
    _geom_torsion
    _geom_torsion_publ_flag
    N6 Cu1 N1 C1 . . . . 3.8(3) ?
    N2 Cu1 N1 C1 . . . . -178.7(3) ?
    N7 Cu1 N1 C1 . . . . -74.1(3) ?
    N5 Cu1 N1 C1 . . . . 82.7(3) ?
    N3 Cu1 N1 C1 . . . . -174.5(3) ?
    N6 Cu1 N1 C5 . . . . 175.5(2) ?
    N2 Cu1 N1 C5 . . . . -7.0(2) ?
    N7 Cu1 N1 C5 . . . . 97.7(2) ?
    N5 Cu1 N1 C5 . . . . -105.6(2) ?
    N3 Cu1 N1 C5 . . . . -2.7(3) ?
    N7 Cu1 N2 C10 . . . . 103.0(2) ?
    N5 Cu1 N2 C10 . . . . -77.2(2) ?
    N3 Cu1 N2 C10 . . . . 8.2(2) ?
    N1 Cu1 N2 C10 . . . . -173.8(2) ?
    N7 Cu1 N2 C6 . . . . -80.0(2) ?
    N5 Cu1 N2 C6 . . . . 99.8(2) ?
    N3 Cu1 N2 C6 . . . . -174.8(2) ?
    N1 Cu1 N2 C6 . . . . 3.2(2) ?
    N6 Cu1 N3 C15 . . . . -6.4(3) ?
    N2 Cu1 N3 C15 . . . . 176.0(3) ?
    N7 Cu1 N3 C15 . . . . 73.9(3) ?
    N5 Cu1 N3 C15 . . . . -82.9(3) ?
    N1 Cu1 N3 C15 . . . . 171.8(3) ?
    N6 Cu1 N3 C11 . . . . 169.5(2) ?
    N2 Cu1 N3 C11 . . . . -8.1(2) ?
    N7 Cu1 N3 C11 . . . . -110.2(2) ?
    N5 Cu1 N3 C11 . . . . 93.0(2) ?
    N1 Cu1 N3 C11 . . . . -12.3(4) ?
    N6 Cu1 N5 C21 . . . . -174.0(3) ?
    N2 Cu1 N5 C21 . . . . 13.3(3) ?
    N7 Cu1 N5 C21 . . . . -167.2(3) ?
    N3 Cu1 N5 C21 . . . . -62.8(3) ?
    N1 Cu1 N5 C21 . . . . 91.1(3) ?
    N6 Cu1 N5 C25 . . . . -1.9(2) ?
    N2 Cu1 N5 C25 . . . . -174.7(2) ?
    N7 Cu1 N5 C25 . . . . 4.8(4) ?
    N3 Cu1 N5 C25 . . . . 109.3(2) ?
    N1 Cu1 N5 C25 . . . . -96.8(2) ?
    N7 Cu1 N6 C26 . . . . 179.3(2) ?
    N5 Cu1 N6 C26 . . . . -3.5(2) ?
    N3 Cu1 N6 C26 . . . . -86.7(2) ?
    N1 Cu1 N6 C26 . . . . 94.1(2) ?
    N7 Cu1 N6 C30 . . . . 8.3(2) ?
    N5 Cu1 N6 C30 . . . . -174.5(2) ?
    N3 Cu1 N6 C30 . . . . 102.3(2) ?
    N1 Cu1 N6 C30 . . . . -76.9(2) ?
    N6 Cu1 N7 C35 . . . . 178.8(3) ?
    N2 Cu1 N7 C35 . . . . -8.4(3) ?
    N5 Cu1 N7 C35 . . . . 172.0(3) ?
    N3 Cu1 N7 C35 . . . . 69.6(3) ?
    N1 Cu1 N7 C35 . . . . -83.8(3) ?
    N6 Cu1 N7 C31 . . . . -6.2(2) ?
    N2 Cu1 N7 C31 . . . . 166.6(2) ?
    N5 Cu1 N7 C31 . . . . -12.9(4) ?
    N3 Cu1 N7 C31 . . . . -115.4(2) ?
    N1 Cu1 N7 C31 . . . . 91.2(2) ?
    C5 N1 C1 C2 . . . . 2.4(5) ?
    Cu1 N1 C1 C2 . . . . 173.7(3) ?
    N1 C1 C2 C3 . . . . -2.0(6) ?
    C1 C2 C3 C4 . . . . 0.0(6) ?
    C2 C3 C4 C5 . . . . 1.3(6) ?
    C1 N1 C5 C4 . . . . -0.9(5) ?
    Cu1 N1 C5 C4 . . . . -173.7(3) ?
    C1 N1 C5 C6 . . . . -177.9(3) ?
    Cu1 N1 C5 C6 . . . . 9.3(3) ?
    C3 C4 C5 N1 . . . . -0.9(6) ?
    C3 C4 C5 C6 . . . . 175.7(3) ?
    C10 N2 C6 C7 . . . . -1.3(4) ?
    Cu1 N2 C6 C7 . . . . -178.3(2) ?
    C10 N2 C6 C5 . . . . 177.8(3) ?
    Cu1 N2 C6 C5 . . . . 0.8(3) ?
    N1 C5 C6 N2 . . . . -7.3(4) ?
    C4 C5 C6 N2 . . . . 175.8(3) ?
    N1 C5 C6 C7 . . . . 171.8(3) ?
    C4 C5 C6 C7 . . . . -5.1(5) ?
    N2 C6 C7 C8 . . . . 2.9(4) ?
    C5 C6 C7 C8 . . . . -176.1(3) ?
    C6 C7 C8 C9 . . . . -0.9(4) ?
    C6 C7 C8 C16 . . . . 179.5(3) ?
    C7 C8 C9 C10 . . . . -2.5(4) ?
    C16 C8 C9 C10 . . . . 177.0(3) ?
    C6 N2 C10 C9 . . . . -2.3(4) ?
    Cu1 N2 C10 C9 . . . . 174.7(2) ?
    C6 N2 C10 C11 . . . . 175.9(3) ?
    Cu1 N2 C10 C11 . . . . -7.0(3) ?
    C8 C9 C10 N2 . . . . 4.3(4) ?
    C8 C9 C10 C11 . . . . -173.8(3) ?
    C15 N3 C11 C12 . . . . -0.7(5) ?
    Cu1 N3 C11 C12 . . . . -177.1(3) ?
    C15 N3 C11 C10 . . . . -176.6(3) ?
    Cu1 N3 C11 C10 . . . . 7.0(3) ?
    N2 C10 C11 N3 . . . . -0.8(4) ?
    C9 C10 C11 N3 . . . . 177.4(3) ?
    N2 C10 C11 C12 . . . . -176.5(3) ?
    C9 C10 C11 C12 . . . . 1.7(5) ?
    N3 C11 C12 C13 . . . . -0.5(6) ?
    C10 C11 C12 C13 . . . . 175.0(4) ?
    C11 C12 C13 C14 . . . . 1.3(7) ?
    C12 C13 C14 C15 . . . . -0.9(7) ?
    C11 N3 C15 C14 . . . . 1.2(6) ?
    Cu1 N3 C15 C14 . . . . 176.9(3) ?
    C13 C14 C15 N3 . . . . -0.4(7) ?
    C9 C8 C16 C20 . . . . -20.1(4) ?
    C7 C8 C16 C20 . . . . 159.5(3) ?
    C9 C8 C16 C17 . . . . 161.9(3) ?
    C7 C8 C16 C17 . . . . -18.5(4) ?
    C20 C16 C17 C18 . . . . 0.4(5) ?
    C8 C16 C17 C18 . . . . 178.5(3) ?
    C16 C17 C18 C19 . . . . 0.4(5) ?
    C20 N4 C19 C18 . . . . 0.2(5) ?
    C17 C18 C19 N4 . . . . -0.7(6) ?
    C19 N4 C20 C16 . . . . 0.7(5) ?
    C17 C16 C20 N4 . . . . -1.0(5) ?
    C8 C16 C20 N4 . . . . -179.1(3) ?
    C25 N5 C21 C22 . . . . 0.7(6) ?
    Cu1 N5 C21 C22 . . . . 172.4(3) ?
    N5 C21 C22 C23 . . . . -0.6(7) ?
    C21 C22 C23 C24 . . . . -0.4(7) ?
    C22 C23 C24 C25 . . . . 1.1(6) ?
    C21 N5 C25 C24 . . . . 0.1(5) ?
    Cu1 N5 C25 C24 . . . . -172.9(3) ?
    C21 N5 C25 C26 . . . . 179.3(3) ?
    Cu1 N5 C25 C26 . . . . 6.3(3) ?
    C23 C24 C25 N5 . . . . -1.0(5) ?
    C23 C24 C25 C26 . . . . 179.9(3) ?
    C30 N6 C26 C27 . . . . 0.6(4) ?
    Cu1 N6 C26 C27 . . . . -170.3(2) ?
    C30 N6 C26 C25 . . . . 178.7(3) ?
    Cu1 N6 C26 C25 . . . . 7.9(3) ?
    N5 C25 C26 N6 . . . . -9.2(4) ?
    C24 C25 C26 N6 . . . . 170.0(3) ?
    N5 C25 C26 C27 . . . . 168.9(3) ?
    C24 C25 C26 C27 . . . . -11.9(5) ?
    N6 C26 C27 C28 . . . . 0.0(4) ?
    C25 C26 C27 C28 . . . . -178.0(3) ?
    C26 C27 C28 C29 . . . . -0.3(4) ?
    C26 C27 C28 C36 . . . . 178.9(3) ?
    C27 C28 C29 C30 . . . . 0.1(5) ?
    C36 C28 C29 C30 . . . . -179.2(3) ?
    C26 N6 C30 C29 . . . . -0.8(4) ?
    Cu1 N6 C30 C29 . . . . 170.1(2) ?
    C26 N6 C30 C31 . . . . -179.8(2) ?
    Cu1 N6 C30 C31 . . . . -8.9(3) ?
    C28 C29 C30 N6 . . . . 0.5(5) ?
    C28 C29 C30 C31 . . . . 179.4(3) ?
    C35 N7 C31 C32 . . . . -0.6(5) ?
    Cu1 N7 C31 C32 . . . . -176.1(3) ?
    C35 N7 C31 C30 . . . . 179.0(3) ?
    Cu1 N7 C31 C30 . . . . 3.5(3) ?
    N6 C30 C31 N7 . . . . 3.0(4) ?
    C29 C30 C31 N7 . . . . -176.0(3) ?
    N6 C30 C31 C32 . . . . -177.4(3) ?
    C29 C30 C31 C32 . . . . 3.6(5) ?
    N7 C31 C32 C33 . . . . -0.4(5) ?
    C30 C31 C32 C33 . . . . -180.0(3) ?
    C31 C32 C33 C34 . . . . 1.2(6) ?
    C32 C33 C34 C35 . . . . -1.1(6) ?
    C31 N7 C35 C34 . . . . 0.8(5) ?
    Cu1 N7 C35 C34 . . . . 175.5(3) ?
    C33 C34 C35 N7 . . . . 0.1(6) ?
    C27 C28 C36 C37 . . . . 38.3(5) ?
    C29 C28 C36 C37 . . . . -142.4(3) ?
    C27 C28 C36 C40 . . . . -141.7(3) ?
    C29 C28 C36 C40 . . . . 37.5(4) ?
    C40 C36 C37 C38 . . . . -0.5(6) ?
    C28 C36 C37 C38 . . . . 179.4(3) ?
    C36 C37 C38 C39 . . . . 0.9(6) ?
    C40 N8 C39 C38 . . . . -0.1(6) ?
    C37 C38 C39 N8 . . . . -0.6(7) ?
    C39 N8 C40 C36 . . . . 0.5(5) ?
    C37 C36 C40 N8 . . . . -0.2(5) ?
    C28 C36 C40 N8 . . . . 179.9(3) ?
    N10 Cu2 S1 C41 2_755 . . . -115.26(14) ?
    N9 Cu2 S1 C41 2_765 . . . 9.39(14) ?
    S2 Cu2 S1 C41 . . . . 132.37(11) ?
    N10 Cu2 S2 C42 2_755 . . . 9.39(14) ?
    N9 Cu2 S2 C42 2_765 . . . -111.19(14) ?
    S1 Cu2 S2 C42 . . . . 132.50(11) ?
    N11 Cu3 S3 C43 2_556 . . . -5.28(17) ?
    N12 Cu3 S3 C43 2_566 . . . -139.71(17) ?
    S4 Cu3 S3 C43 . . . . 112.18(14) ?
    N11 Cu3 S4 C44 2_556 . . . -158.24(15) ?
    N12 Cu3 S4 C44 2_566 . . . -22.83(16) ?
    S3 Cu3 S4 C44 . . . . 87.53(12) ?
loop_
    _geom_hbond_atom_site_label_D
    _geom_hbond_atom_site_label_H
    _geom_hbond_atom_site_label_A
    _geom_hbond_site_symmetry_A
    _geom_hbond_distance_DH
    _geom_hbond_distance_HA
    _geom_hbond_distance_DA
    _geom_hbond_angle_DHA
    C4 H4 S4 1_655 0.93 2.87 3.756(3) 159.8
    C15 H15 S2 1_465 0.93 2.83 3.676(4) 151.0
    C17 H17 S4 1_655 0.93 2.80 3.650(3) 151.9
    C21 H21 S4 2_566 0.93 2.79 3.627(3) 149.8
    C29 H29 S2 2_765 0.93 2.78 3.654(3) 156.0
    C35 H35 N4 2_676 0.93 2.47 3.217(4) 137.1
data_global
_journal_date_recd_electronic     2009-06-15
_journal_date_accepted     2009-06-17
_journal_name_full     'Acta Crystallographica, Section E'
_journal_year     2009
_journal_volume     65
_journal_issue      7
_journal_page_first     m814
_journal_page_last     m814
_journal_paper_category     QM
_journal_coeditor_code     ZL2221
_publ_contact_author_name     'Wen-Juan Shi'
_publ_contact_author_address
;
Jiangxi Key Laboratory of Surface Engineering
Jiangxi Science and Technology Normal University
Jiangxi 330013
P. R.  China
;
_publ_contact_author_email     swjuan2000@126.com
_publ_contact_author_phone     '+86-7913815352'
_publ_section_title
;\
<i>catena</i>-Poly[hemi{bis[4'-(3-pyridyl)-2,2':6',2''-terpyridine-\
\k^3^<i>N</i>^1^,<i>N</i>^1'^,<i>N</i>^1''^]copper(II)}
[cuprate(I)-di-\m~2~-thiocyanato-\k^2^<i>N</i>:<i>S</i>;\k^2^<i>S</i>:\
<i>N</i>]]
;
loop_
    _publ_author_name
    _publ_author_address
    'Shi, Wen-Juan'
;
Jiangxi Key Laboratory of Surface Engineering
Jiangxi Science and Technology Normal University
Jiangxi 330013
People's Republic of China
;
