# Supplementary material for: catena-Poly[hemi{bis­[4′-(3-pyrid­yl)-2,2′:6′,2′′-terpyridine-κ3 N 1,N 1′,N 1′′]copper(II)} [cuprate(I)-di-μ2-thio­cyanato-κ2 N:S;κ2 S:N]]
Source: Acta Crystallogr Sect E Struct Rep Online. 2009 Jun 24;65(Pt 7):m814. doi: 10.1107/S1600536809023356 (PMC2969290; doi:10.1107/S1600536809023356)
Supplement: Supplementary file 2 [file e-65-0m814-Isup2.hkl]

# 
# h,k,l, Fc-squared, Fo-squared, sigma(Fo-squared) and status flag 
# 
data_I
_shelx_title ' 1011bm in P-1' 
_shelx_refln_list_code          4 
_shelx_F_calc_maximum      393.89 
_exptl_crystal_F_000      1054.00 
_reflns_d_resolution_high  0.8107 
 
loop_ 
 _symmetry_equiv_pos_as_xyz 
 'x, y, z' 
 '-x, -y, -z' 
 
_cell_length_a    10.0031 
_cell_length_b    10.2202 
_cell_length_c    21.2612 
_cell_angle_alpha  82.607 
_cell_angle_beta   87.732 
_cell_angle_gamma  80.132 
 
_shelx_F_squared_multiplier     1.000 
 
loop_ 
 _refln_index_h 
 _refln_index_k 
 _refln_index_l 
 _refln_F_squared_calc 
 _refln_F_squared_meas 
 _refln_F_squared_sigma 
 _refln_observed_status 
   1   0   0      794.54      587.19     29.91 o 
   2   0   0    26206.86    28914.04    329.00 o 
   3   0   0     1627.74     1849.73     44.22 o 
   4   0   0     2933.04     2693.53     39.70 o 
   5   0   0      715.49      711.47     17.10 o 
   6   0   0     2693.52     2769.27     44.89 o 
   7   0   0       59.74       57.36     16.97 o 
   8   0   0       12.98        5.16      7.99 o 
   9   0   0       61.67       68.85     15.63 o 
  10   0   0      447.34      391.97     28.23 o 
  11   0   0       75.34       79.07     23.71 o 
  12   0   0        2.18       24.13     11.39 o 
 -11   1   0      476.86      450.67     31.22 o 
 -10   1   0      878.52      851.60     40.82 o 
  -9   1   0       81.66       70.23     21.69 o 
  -8   1   0      600.06      616.97     28.12 o 
  -7   1   0       12.77       -3.50      6.44 o 
  -6   1   0     1049.54     1088.69     25.57 o 
  -5   1   0     4422.69     4719.46     66.55 o 
  -4   1   0       36.70       35.39      4.57 o 
  -3   1   0     5596.43     5740.38     73.14 o 
  -2   1   0      909.72      963.86     21.31 o 
  -1   1   0     1454.67     1553.18     21.43 o 
   0   1   0     1035.92      927.84     17.05 o 
   1   1   0       59.67       87.56     10.78 o 
   2   1   0      431.82      408.82      8.73 o 
   3   1   0       32.99       32.59      3.50 o 
   4   1   0     1608.43     1661.38     40.56 o 
   5   1   0     2714.53     2819.23     42.29 o 
   6   1   0       48.24       59.76      5.67 o 
   7   1   0     1410.69     1265.73     84.06 o 
   8   1   0        9.40       13.03     20.48 o 
   9   1   0      270.04      238.32     21.78 o 
  10   1   0      264.81      295.12     25.11 o 
  11   1   0      410.51      438.99     47.55 o 
  12   1   0      276.77      280.06     27.94 o 
 -11   2   0       61.59       28.83     20.21 o 
 -10   2   0        1.94      -11.05     12.39 o 
  -9   2   0      697.82      615.01     30.59 o 
  -8   2   0      141.55      106.54     21.96 o 
  -7   2   0      780.54      747.30     22.32 o 
  -6   2   0       18.89       15.46      5.37 o 
  -5   2   0     3145.65     3144.35     49.36 o 
  -4   2   0    11948.23    12555.70    153.08 o 
  -3   2   0    12169.04    12725.29    152.42 o 
  -2   2   0    11389.29    12612.18    148.91 o 
  -1   2   0    23080.08    24822.44    284.82 o 
   0   2   0    33833.71    35548.66    404.18 o 
   1   2   0      318.09      282.27      7.47 o 
   2   2   0   155147.69   125868.16   5306.57 o 
   3   2   0    10443.80    11660.40    139.06 o 
   4   2   0    17282.87    17994.92    211.81 o 
   5   2   0      147.64      134.75      8.06 o 
   6   2   0    12889.05    12768.69    202.58 o 
   7   2   0      534.30      437.42     23.79 o 
   8   2   0     3117.38     3081.98     72.96 o 
   9   2   0      888.03      791.38     34.93 o 
  10   2   0      670.22      669.40     35.00 o 
  11   2   0       50.73       68.19     15.12 o 
  12   2   0      113.70       89.07     16.57 o 
 -11   3   0      163.80      178.36     34.49 o 
 -10   3   0      193.35      163.27     31.52 o 
  -9   3   0      371.02      389.60     42.84 o 
  -8   3   0     1516.05     1574.55     72.48 o 
  -7   3   0      132.41      141.77     14.72 o 
  -6   3   0      882.40      905.76     25.99 o 
  -5   3   0      779.84      752.68     19.76 o 
  -4   3   0      147.82      148.67      8.74 o 
  -3   3   0     1324.57     1340.43     29.78 o 
  -2   3   0     7648.63     7942.19     98.40 o 
  -1   3   0    10982.12    11868.01    141.24 o 
   0   3   0     2656.89     2818.24     38.72 o 
   1   3   0      567.97      674.28     13.95 o 
   2   3   0      105.32       88.91      5.76 o 
   3   3   0     2277.80     2229.21     34.07 o 
   4   3   0     1397.54     1402.55     25.08 o 
   5   3   0      179.54      180.16      8.12 o 
   6   3   0      192.03      174.22     16.70 o 
   7   3   0     1037.08     1092.86     37.25 o 
   8   3   0       26.27       42.70     11.53 o 
   9   3   0      411.58      415.78     28.37 o 
  10   3   0      213.53      231.54     24.00 o 
  11   3   0      106.77      129.15     19.17 o 
  12   3   0        6.22       10.86     10.51 o 
 -10   4   0       31.55       -5.39     14.82 o 
  -9   4   0      183.77      206.11     34.49 o 
  -8   4   0       60.46       66.55     21.55 o 
  -7   4   0     4738.54     4522.44    169.34 o 
  -6   4   0      793.02      748.20     31.66 o 
  -5   4   0     1981.13     1820.99     56.35 o 
  -4   4   0     1110.42     1172.66     24.63 o 
  -3   4   0      798.37      697.36     30.31 o 
  -2   4   0     3996.25     4147.36     84.85 o 
  -1   4   0      742.68      665.15     14.16 o 
   0   4   0       16.79       27.26      4.46 o 
   1   4   0     1242.15     1061.12     20.50 o 
   2   4   0     9783.07    10083.35    124.22 o 
   3   4   0     6021.69     5933.44     78.54 o 
   4   4   0    31777.62    33693.09    389.84 o 
   5   4   0      622.58      671.92     19.00 o 
   6   4   0    11540.05    11778.70    191.83 o 
   7   4   0      142.31      121.58     15.90 o 
   8   4   0     8892.93     8759.36    192.91 o 
   9   4   0      265.45      258.52     24.03 o 
  10   4   0      792.50      827.44     39.24 o 
  11   4   0      283.85      277.53     27.43 o 
  12   4   0       64.98       70.89     16.03 o 
 -10   5   0        0.57       21.55     17.78 o 
  -9   5   0      140.68      149.00     31.25 o 
  -8   5   0        0.03        1.83      8.85 o 
  -7   5   0      441.27      429.83     27.58 o 
  -6   5   0     2160.49     2191.16     57.38 o 
  -5   5   0       31.12       33.18      9.71 o 
  -4   5   0      412.34      423.17     29.91 o 
  -3   5   0     1476.55     1579.66     41.33 o 
  -2   5   0     5685.66     5629.42     75.62 o 
  -1   5   0        6.40        9.68      3.01 o 
   0   5   0      530.27      522.52     19.65 o 
   1   5   0     1328.93     1322.44     25.29 o 
   2   5   0       81.57       58.24      6.32 o 
   3   5   0      694.73      631.89     17.11 o 
   4   5   0     1086.98     1021.15     39.75 o 
   5   5   0     1606.74     1635.23     43.80 o 
   6   5   0      113.94       94.71     13.62 o 
   7   5   0      782.95      800.36     33.53 o 
   8   5   0        0.76        6.21      9.84 o 
   9   5   0      579.24      642.45     35.79 o 
  10   5   0        4.01       28.73     12.69 o 
  11   5   0        2.73        3.29     10.38 o 
  -9   6   0      199.31      234.40     37.45 o 
  -8   6   0      204.02      158.39     28.69 o 
  -7   6   0      572.02      599.51     31.96 o 
  -6   6   0        9.98       20.72     10.54 o 
  -5   6   0     4046.68     3941.50     84.99 o 
  -4   6   0     1150.86     1114.84     37.62 o 
  -3   6   0     2096.42     1929.28     49.72 o 
  -2   6   0     2013.86     1934.00     48.30 o 
  -1   6   0     2595.78     2429.08     54.30 o 
   0   6   0     1365.23     1322.13     29.41 o 
   1   6   0     4857.43     4779.03     68.29 o 
   2   6   0      105.80      139.99     12.70 o 
   3   6   0     3417.24     3250.36     52.24 o 
   4   6   0     5024.69     4911.20     72.45 o 
   5   6   0     2756.36     2761.79     51.92 o 
   6   6   0     5601.83     5506.10    107.07 o 
   7   6   0      700.14      657.67     31.05 o 
   8   6   0     3702.97     3487.28     84.21 o 
   9   6   0       72.09       62.87     15.33 o 
  10   6   0     1081.75     1150.82     48.77 o 
  11   6   0       15.67       43.86     14.17 o 
  -8   7   0      187.57      211.53     23.95 o 
  -7   7   0      169.61      190.90     22.63 o 
  -6   7   0        2.64        5.79      9.72 o 
  -5   7   0       19.91        8.62      9.53 o 
  -4   7   0     1715.03     1555.11     48.30 o 
  -3   7   0      422.39      392.47     24.48 o 
  -2   7   0      195.65      185.22     17.52 o 
  -1   7   0       19.62       24.52      9.80 o 
   0   7   0     1481.87     1457.01     40.86 o 
   1   7   0       35.93       36.00      8.82 o 
   2   7   0      556.60      521.09     17.33 o 
   3   7   0     1388.15     1314.24     29.93 o 
   4   7   0      556.64      535.62     18.48 o 
   5   7   0       65.54       60.14      8.48 o 
   6   7   0     1046.23     1036.73     37.99 o 
   7   7   0     1227.63     1284.05     68.84 o 
   8   7   0       23.41       15.02     10.95 o 
   9   7   0      430.26      516.16     74.90 o 
  10   7   0       40.63       95.93     36.51 o 
  11   7   0       55.95       75.27     18.37 o 
  -8   8   0       10.62       13.06     30.04 o 
  -7   8   0        9.70       34.52     12.77 o 
  -6   8   0       49.21       52.67     13.80 o 
  -5   8   0      299.56      302.05     50.38 o 
  -4   8   0        4.18        2.01      9.77 o 
  -3   8   0     3979.52     3848.80    138.08 o 
  -2   8   0      828.75      723.32     61.30 o 
  -1   8   0     2552.95     2446.70     61.05 o 
   0   8   0     3671.18     3732.07     98.75 o 
   1   8   0     8272.26     8371.46    218.64 o 
   2   8   0      845.21      791.42     55.10 o 
   3   8   0     2224.09     2067.50     42.33 o 
   4   8   0        3.97        8.99      5.58 o 
   5   8   0      123.25      139.73     16.97 o 
   6   8   0      807.56      826.35     35.06 o 
   7   8   0       40.30       63.23     14.95 o 
   8   8   0      606.12      585.59     34.95 o 
   9   8   0       22.47       53.21     19.40 o 
  10   8   0      356.92      352.86     32.58 o 
  -6   9   0      171.93      166.41     22.08 o 
  -5   9   0       66.24       79.42     16.60 o 
  -4   9   0        7.33        5.27      9.52 o 
  -3   9   0        3.93       15.09     11.05 o 
  -2   9   0       68.20       86.05     15.14 o 
  -1   9   0      244.87      264.19     36.10 o 
   0   9   0        0.00        0.46      8.55 o 
   1   9   0       25.27       20.86      9.20 o 
   2   9   0      961.34      880.39     34.51 o 
   3   9   0       33.27       28.44      9.06 o 
   4   9   0        5.69       13.90      8.32 o 
   5   9   0      135.72      101.33     15.38 o 
   6   9   0     1162.74     1159.98     52.94 o 
   7   9   0        1.81        3.53     20.88 o 
   8   9   0      191.71      178.57     23.58 o 
   9   9   0      307.90      317.77     30.38 o 
  -5  10   0       81.32       90.84     18.10 o 
  -4  10   0        7.41        1.00     10.23 o 
  -3  10   0      435.19      473.10     31.72 o 
  -2  10   0      104.31      105.63     24.79 o 
  -1  10   0     2085.29     1900.84     58.09 o 
   0  10   0       16.84       24.40     14.68 o 
   1  10   0     2091.28     2133.04     60.48 o 
   2  10   0      719.10      738.27     59.01 o 
   3  10   0      817.64      876.17     36.13 o 
   4  10   0      503.63      510.62     27.90 o 
   5  10   0      572.86      635.32     50.38 o 
   6  10   0      178.66      243.03     36.10 o 
   7  10   0      389.77      477.32     37.72 o 
   8  10   0      135.95      151.53     35.70 o 
  -3  11   0       52.64       39.35     12.85 o 
  -2  11   0       15.57       21.87     15.36 o 
  -1  11   0      103.20      132.77     41.63 o 
   0  11   0        8.69       13.36      9.71 o 
   1  11   0        0.28       11.89      9.50 o 
   2  11   0       10.69        2.98      9.67 o 
   3  11   0       22.07       16.89     10.19 o 
   4  11   0      209.95      146.30     29.37 o 
   5  11   0       82.51       85.14     23.98 o 
   6  11   0       18.79       14.55     16.17 o 
   7  11   0        2.41       47.69     19.40 o 
  -1  12   0      116.28      132.26     19.62 o 
   0  12   0       17.02       31.01     12.19 o 
   1  12   0      721.12      684.72     38.48 o 
   2  12   0      184.88      284.30     52.81 o 
   3  12   0      801.97      930.72     71.80 o 
   4  12   0      334.29      300.15     40.15 o 
   5  12   0      597.17      625.08     54.69 o 
  -5 -12   1      120.99      176.48     32.06 o 
  -4 -12   1        0.97       36.64     17.78 o 
  -3 -12   1       40.57       46.70     13.99 o 
  -2 -12   1       24.18       19.78     12.45 o 
  -1 -12   1       80.24       77.45     15.34 o 
   0 -12   1        5.82       15.56     14.68 o 
   1 -12   1       55.75       32.94     13.60 o 
  -7 -11   1      128.82      179.98     33.14 o 
  -6 -11   1      197.47      209.62     33.14 o 
  -5 -11   1        1.08        0.81     13.47 o 
  -4 -11   1      280.28      332.16     33.95 o 
  -3 -11   1       14.58        9.20     11.45 o 
  -2 -11   1       55.98      100.03     16.22 o 
  -1 -11   1       62.43       66.00     14.18 o 
   0 -11   1      199.04      189.02     21.43 o 
   1 -11   1        8.23       18.23     10.75 o 
   2 -11   1        7.97        4.06     26.67 o 
   3 -11   1       12.23       25.95     12.68 o 
  -8 -10   1       63.98       75.93     31.93 o 
  -7 -10   1      280.23      301.09     27.12 o 
  -6 -10   1       21.60       28.29     15.36 o 
  -5 -10   1      127.07      114.24     23.71 o 
  -4 -10   1        1.63        4.78      8.60 o 
  -3 -10   1      104.20      113.47     21.42 o 
  -2 -10   1      417.10      376.39     26.20 o 
  -1 -10   1        2.46       -6.64     11.05 o 
   0 -10   1       34.76       32.48     11.91 o 
   1 -10   1      633.97      547.55     43.92 o 
   2 -10   1       34.16       32.35     10.95 o 
   3 -10   1       78.95       56.22     13.80 o 
   4 -10   1      212.46      170.87     31.12 o 
   5 -10   1       18.09       29.65     13.07 o 
  -9  -9   1       19.11       16.17     13.74 o 
  -8  -9   1       27.12       24.24     12.95 o 
  -7  -9   1       88.32       78.35     15.62 o 
  -6  -9   1        4.33       17.76     11.05 o 
  -5  -9   1       70.82       80.47     14.28 o 
  -4  -9   1      284.38      276.95     20.87 o 
  -3  -9   1        0.28       13.78      8.62 o 
  -2  -9   1      978.04      991.70     36.48 o 
  -1  -9   1       46.80       63.25     25.06 o 
   0  -9   1      114.40      120.94     18.99 o 
   1  -9   1       11.24       15.12      8.85 o 
   2  -9   1      188.65      223.02     21.78 o 
   3  -9   1      106.47       85.56     40.55 o 
   4  -9   1      592.44      582.67     49.44 o 
   5  -9   1       66.31      100.82     17.50 o 
   6  -9   1      147.30      209.29     24.19 o 
 -10  -8   1        1.22       11.04     12.56 o 
  -9  -8   1      139.13      158.55     22.39 o 
  -8  -8   1      167.40      200.27     34.62 o 
  -7  -8   1      372.66      371.36     44.73 o 
  -6  -8   1      383.86      360.89     27.89 o 
  -5  -8   1     1417.14     1420.64     69.92 o 
  -4  -8   1      134.39      127.52     19.67 o 
  -3  -8   1       64.59       54.60      8.01 o 
  -2  -8   1       31.20       23.48      8.86 o 
  -1  -8   1       58.36       66.41     12.56 o 
   0  -8   1     1526.15     1411.53     43.34 o 
   1  -8   1       20.63       22.14      9.81 o 
   2  -8   1     1105.31      979.95     37.04 o 
   3  -8   1      376.84      404.46     48.50 o 
   4  -8   1       24.70       21.68     11.50 o 
   5  -8   1       11.10        8.25     10.35 o 
   6  -8   1       20.66       15.06     14.95 o 
   7  -8   1       49.02       52.09     14.19 o 
 -11  -7   1        9.71       31.34     15.36 o 
 -10  -7   1      330.07      358.76     31.48 o 
  -9  -7   1       14.47       29.41     12.83 o 
  -8  -7   1     2035.41     1752.53     63.59 o 
  -7  -7   1       10.53       10.34      9.12 o 
  -6  -7   1     1332.71     1257.70     87.43 o 
  -5  -7   1      207.47      202.90     13.16 o 
  -4  -7   1      150.84      151.16     11.23 o 
  -3  -7   1        2.30        5.46      6.06 o 
  -2  -7   1     1367.84     1335.83     39.82 o 
  -1  -7   1      167.09      164.60     10.56 o 
   0  -7   1     3696.32     3295.07    191.30 o 
   1  -7   1      838.89      803.05     29.90 o 
   2  -7   1      202.54      217.92     18.38 o 
   3  -7   1       18.10       13.91     13.20 o 
   4  -7   1     1177.60     1149.70     40.87 o 
   5  -7   1      140.00      141.33     18.86 o 
   6  -7   1      384.49      481.66     52.27 o 
   7  -7   1       62.95       79.96     15.88 o 
   8  -7   1       38.19       45.69     14.15 o 
 -11  -6   1       53.33       72.22     17.58 o 
 -10  -6   1      228.62      247.97     27.62 o 
  -9  -6   1      178.44      168.88     30.04 o 
  -8  -6   1      401.73      419.39     29.14 o 
  -7  -6   1      355.18      371.89     48.90 o 
  -6  -6   1      747.44      732.98     30.96 o 
  -5  -6   1       32.43       49.98      7.32 o 
  -4  -6   1       84.47       60.13      7.77 o 
  -3  -6   1     2902.74     2899.39     48.33 o 
  -2  -6   1     1553.90     1505.62     30.30 o 
  -1  -6   1       50.58       56.32      6.54 o 
   0  -6   1       44.62       62.23     15.87 o 
   1  -6   1     2855.39     2796.37     44.65 o 
   2  -6   1       66.39       71.65     21.29 o 
   3  -6   1      648.14      612.71     26.56 o 
   4  -6   1     1111.14     1067.08     36.28 o 
   5  -6   1        1.13       10.02      9.47 o 
   6  -6   1        9.67       12.02      9.47 o 
   7  -6   1      200.52      184.70     22.50 o 
   8  -6   1        5.42       31.89     12.95 o 
   9  -6   1      184.55      191.83     35.30 o 
 -11  -5   1      150.17      178.36     26.67 o 
 -10  -5   1      276.08      361.29     44.99 o 
  -9  -5   1        2.47        4.83     12.39 o 
  -8  -5   1      910.05      963.85    102.92 o 
  -7  -5   1     1058.78     1170.83     40.67 o 
  -6  -5   1     2558.00     2268.69     56.77 o 
  -5  -5   1      132.71      148.94      9.89 o 
  -4  -5   1     1913.80     1956.33     43.19 o 
  -3  -5   1      100.71      101.61      8.16 o 
  -2  -5   1     1774.05     1716.10     31.24 o 
  -1  -5   1      390.10      355.23     11.85 o 
   0  -5   1        3.81        3.64      3.10 o 
   1  -5   1     2158.24     2107.40     34.62 o 
   2  -5   1     8561.99     8303.00    137.61 o 
   3  -5   1      181.75      163.61      8.97 o 
   4  -5   1      350.58      330.81     20.26 o 
   5  -5   1      328.90      344.04     21.80 o 
   6  -5   1      472.36      456.18     32.47 o 
   7  -5   1      100.05      112.69     16.65 o 
   8  -5   1      768.15      837.12     54.96 o 
   9  -5   1       46.94       70.59     22.36 o 
  10  -5   1        1.86       13.74     17.78 o 
 -12  -4   1      113.22      129.52     20.48 o 
 -11  -4   1        1.48       10.89     10.43 o 
 -10  -4   1      188.41      184.94     22.09 o 
  -9  -4   1       47.18       64.99     13.23 o 
  -8  -4   1      326.39      312.87     24.19 o 
  -7  -4   1      182.38      180.57     17.71 o 
  -6  -4   1       26.06       28.24      9.42 o 
  -5  -4   1      237.00      266.35     14.26 o 
  -4  -4   1      734.52      740.44     25.05 o 
  -3  -4   1       65.79       62.52      5.98 o 
  -2  -4   1      207.05      172.53      8.52 o 
  -1  -4   1     4217.31     4353.83     59.49 o 
   0  -4   1     2367.14     2208.01     34.11 o 
   1  -4   1     6662.01     7244.91     91.84 o 
   2  -4   1    12098.34    12643.86    153.77 o 
   3  -4   1     6684.19     6719.85     88.71 o 
   4  -4   1      118.61      139.20     12.17 o 
   5  -4   1        1.36        5.01      4.41 o 
   6  -4   1       26.16       33.43      9.43 o 
   7  -4   1      168.09      168.25     18.32 o 
   8  -4   1        3.18       -6.20     11.05 o 
   9  -4   1        0.78       18.05     15.36 o 
  10  -4   1       52.38       67.09     21.82 o 
 -12  -3   1       18.64       25.02     12.81 o 
 -11  -3   1       22.41       25.06     15.36 o 
 -10  -3   1      414.58      400.10     29.51 o 
  -9  -3   1        2.84        9.08     13.20 o 
  -8  -3   1     1047.64     1073.76     72.75 o 
  -7  -3   1        1.90       18.96      8.46 o 
  -6  -3   1       19.61       38.07     14.55 o 
  -5  -3   1      430.69      467.86     18.64 o 
  -4  -3   1    12434.63    13137.04    159.39 o 
  -3  -3   1     2780.03     2985.18     43.17 o 
  -2  -3   1     1686.81     1801.71     28.52 o 
  -1  -3   1     3002.44     2865.65     40.27 o 
   0  -3   1     6767.12     7387.90     90.58 o 
   1  -3   1     1029.83     1087.02     19.38 o 
   2  -3   1        8.13       13.82      4.94 o 
   3  -3   1     4138.81     4315.52     59.70 o 
   4  -3   1     4396.48     4167.60     60.14 o 
   5  -3   1      502.49      468.30     18.28 o 
   6  -3   1      150.58      161.02     11.24 o 
   7  -3   1       16.95       31.97      7.18 o 
   8  -3   1      321.16      296.64     35.30 o 
   9  -3   1      955.18      891.55     57.66 o 
  10  -3   1      475.90      495.75     49.31 o 
  11  -3   1        1.35        1.62     14.55 o 
 -12  -2   1       31.60       19.47     16.70 o 
 -11  -2   1       17.86       30.56     11.91 o 
 -10  -2   1      674.69      679.48     33.97 o 
  -9  -2   1      208.12      188.84     27.75 o 
  -8  -2   1      407.06      379.21     46.75 o 
  -7  -2   1      261.89      242.81     19.03 o 
  -6  -2   1      218.70      211.41      9.93 o 
  -5  -2   1      230.73      253.34     14.81 o 
  -4  -2   1     1601.60     1691.54     28.03 o 
  -3  -2   1     6249.38     6960.34     86.86 o 
  -2  -2   1      146.93      143.60     17.34 o 
  -1  -2   1        1.65       -3.17      2.11 o 
   0  -2   1     5121.69     5590.67     68.13 o 
   1  -2   1    29719.80    31547.08    358.95 o 
   2  -2   1     9311.18    10052.33    120.50 o 
   3  -2   1     1941.92     2050.81     32.22 o 
   4  -2   1      393.15      411.85     17.82 o 
   5  -2   1     5123.84     4987.90     70.84 o 
   6  -2   1      138.25      129.36      9.84 o 
   7  -2   1      347.21      321.53     18.52 o 
   8  -2   1      293.32      307.11     27.62 o 
   9  -2   1       20.23       41.92     11.20 o 
  10  -2   1      843.98      820.42     57.93 o 
  11  -2   1      103.84      198.57     37.18 o 
 -12  -1   1       58.60       89.42     23.44 o 
 -11  -1   1      163.42      168.26     20.91 o 
 -10  -1   1      152.73      162.17     19.89 o 
  -9  -1   1      116.07       91.28     15.33 o 
  -8  -1   1      911.81      875.61     34.43 o 
  -7  -1   1      180.47      186.46     17.13 o 
  -6  -1   1      695.33      648.22     36.32 o 
  -5  -1   1     2197.18     2156.26     35.04 o 
  -4  -1   1       22.58       42.27      4.19 o 
  -3  -1   1     4216.57     4514.69     58.36 o 
  -2  -1   1    12586.23    13644.53    158.55 o 
  -1  -1   1     8583.86     9316.50    134.14 o 
   0  -1   1     8043.52     8928.27    103.92 o 
   1  -1   1    10560.81    11339.31    131.46 o 
   2  -1   1     4247.76     4806.21     60.37 o 
   3  -1   1      781.09      934.26     17.86 o 
   4  -1   1      373.26      365.84     11.36 o 
   5  -1   1     7417.60     7768.00    100.99 o 
   6  -1   1     2149.29     2160.88     38.43 o 
   7  -1   1     1504.34     1372.69     40.75 o 
   8  -1   1        2.41        2.27      6.99 o 
   9  -1   1      521.28      550.13     39.61 o 
  10  -1   1      237.03      278.21     46.21 o 
  11  -1   1      231.11      258.62     25.27 o 
 -12   0   1       35.71       94.77     16.22 o 
 -11   0   1      321.32      355.29     28.83 o 
 -10   0   1      462.46      438.25     28.78 o 
  -9   0   1       19.40       19.61      9.77 o 
  -8   0   1      634.89      647.84     29.08 o 
  -7   0   1     1529.53     1451.15     57.66 o 
  -6   0   1      329.55      353.05     23.54 o 
  -5   0   1      766.66      747.77     19.58 o 
  -4   0   1     2793.03     2839.13     41.81 o 
  -3   0   1      665.00      584.42     12.75 o 
  -2   0   1      193.34      211.74      7.38 o 
  -1   0   1     1877.79     2079.66     26.79 o 
   1   0   1        0.24       -0.59      2.95 o 
   2   0   1       18.46       32.30     12.31 o 
   3   0   1     5090.22     5416.42     82.26 o 
   4   0   1      646.27      573.85     19.11 o 
   5   0   1      433.16      397.46     21.39 o 
   6   0   1     1596.20     1569.05     29.78 o 
   7   0   1     1880.12     1803.30     66.01 o 
   8   0   1      279.28      302.33     21.90 o 
   9   0   1     1016.86      967.38     44.73 o 
  10   0   1      494.07      516.07     61.56 o 
  11   0   1      467.29      434.62     31.11 o 
  12   0   1      255.58      270.26     29.10 o 
 -11   1   1      652.06      740.42     37.34 o 
 -10   1   1       43.51       50.79     12.85 o 
  -9   1   1      176.14      153.97     46.75 o 
  -8   1   1       82.63       96.55     13.73 o 
  -7   1   1     1802.21     1808.29     52.61 o 
  -6   1   1     7203.11     7446.92    100.48 o 
  -5   1   1     1446.68     1421.28     27.69 o 
  -4   1   1      856.13      844.05     25.42 o 
  -3   1   1    10325.10    10968.32    131.75 o 
  -2   1   1     7691.93     8457.60    101.36 o 
  -1   1   1      623.63      733.34     11.84 o 
   0   1   1     7920.87     8282.03    164.62 o 
   1   1   1    10110.77    11488.35    133.32 o 
   2   1   1        6.93        0.50      3.10 o 
   3   1   1     1041.35      980.82     24.01 o 
   4   1   1      576.32      600.81     12.27 o 
   5   1   1     1948.44     1931.07     30.79 o 
   6   1   1      518.99      507.75     13.37 o 
   7   1   1     4651.29     4547.61     90.58 o 
   8   1   1      135.11      144.81     16.94 o 
   9   1   1      154.35      157.89     18.19 o 
  10   1   1       32.38       56.10     13.15 o 
  11   1   1      362.91      411.24     30.86 o 
  12   1   1      176.21      252.11     51.87 o 
 -11   2   1      140.62      160.04     32.87 o 
 -10   2   1       14.42       22.36     16.17 o 
  -9   2   1      271.97      271.20     21.94 o 
  -8   2   1      174.72      206.08     45.53 o 
  -7   2   1      693.51      644.90     20.84 o 
  -6   2   1     2626.05     2570.45     44.88 o 
  -5   2   1      580.44      550.44     16.39 o 
  -4   2   1     1244.40     1235.01     24.50 o 
  -3   2   1       16.48       11.45      6.51 o 
  -2   2   1      667.16      745.18     23.83 o 
  -1   2   1     9327.67     9745.25    141.55 o 
   0   2   1      353.55      334.34      9.21 o 
   1   2   1      145.26      108.59      4.79 o 
   2   2   1    27633.35    29839.71    340.31 o 
   3   2   1    18672.71    19837.47    230.82 o 
   4   2   1      680.14      783.56     23.81 o 
   5   2   1     1881.42     1864.31     44.29 o 
   6   2   1        5.09        0.36     10.64 o 
   7   2   1       37.95       22.98     10.91 o 
   8   2   1     1018.86      930.37     35.97 o 
   9   2   1     1421.41     1458.79     50.38 o 
  10   2   1      544.93      548.15     33.00 o 
  11   2   1      338.05      341.82     40.15 o 
  12   2   1      112.28      133.32     23.98 o 
 -11   3   1      313.77      343.79     47.42 o 
 -10   3   1       14.83       43.65     19.13 o 
  -9   3   1     3169.02     3375.16    122.32 o 
  -8   3   1      228.07      204.23     31.25 o 
  -7   3   1      361.86      398.90     24.93 o 
  -6   3   1      842.98      842.98     45.20 o 
  -5   3   1     1963.71     1825.10     34.36 o 
  -4   3   1     3811.19     3732.93     55.07 o 
  -3   3   1      982.55     1001.68     19.98 o 
  -2   3   1     3978.25     4217.71     56.07 o 
  -1   3   1    13013.27    13948.28    201.76 o 
   0   3   1      791.77      826.54     17.07 o 
   1   3   1     1379.67     1579.41     24.99 o 
   2   3   1     3061.93     3495.31     47.77 o 
   3   3   1    10556.15    11027.25    133.27 o 
   4   3   1     2276.11     2459.48     37.07 o 
   5   3   1     2719.79     2734.43     58.39 o 
   6   3   1      403.42      385.15     20.78 o 
   7   3   1      966.08     1002.03     35.61 o 
   8   3   1      625.55      614.95     29.42 o 
   9   3   1     2703.36     2612.20     87.43 o 
  10   3   1      177.62      220.13     30.31 o 
  11   3   1      100.41      136.34     19.64 o 
  12   3   1        1.97       12.44     11.71 o 
 -10   4   1       36.26       22.90     20.75 o 
  -9   4   1       26.49       43.38     20.48 o 
  -8   4   1       93.49       77.33     23.17 o 
  -7   4   1      390.53      407.84     24.91 o 
  -6   4   1       20.26       16.23     11.99 o 
  -5   4   1      450.91      407.74     15.14 o 
  -4   4   1      230.15      174.66      9.70 o 
  -3   4   1        3.37        7.41      3.78 o 
  -2   4   1     3227.48     3210.80     61.25 o 
  -1   4   1     3684.36     3745.92     88.10 o 
   0   4   1        4.92        0.94      3.91 o 
   1   4   1     1178.88     1229.59     22.58 o 
   2   4   1     8144.04     8239.76    103.57 o 
   3   4   1      684.19      774.80     17.65 o 
   4   4   1     4889.48     4973.32     68.37 o 
   5   4   1     8903.15     9167.72    125.38 o 
   6   4   1     1430.02     1389.67     41.06 o 
   7   4   1       26.46       18.32      9.14 o 
   8   4   1      425.79      420.78     37.18 o 
   9   4   1        1.53        4.10      8.09 o 
  10   4   1      279.21      270.77     39.61 o 
  11   4   1       75.14      112.90     21.42 o 
  12   4   1       41.40       43.72     13.85 o 
 -10   5   1       89.37       69.51     25.06 o 
  -9   5   1      379.29      480.93     49.04 o 
  -8   5   1      160.59      110.51     17.11 o 
  -7   5   1     4187.27     4248.99    120.57 o 
  -6   5   1     1678.58     1564.98     46.71 o 
  -5   5   1     1049.88     1088.16     36.73 o 
  -4   5   1        1.51        7.08      6.64 o 
  -3   5   1     6868.42     6401.63    111.25 o 
  -2   5   1     1779.08     1738.83     70.19 o 
  -1   5   1      137.33      150.40     17.38 o 
   0   5   1      170.05      165.49     12.47 o 
   1   5   1      340.14      327.10     12.95 o 
   2   5   1        9.27       15.04      3.98 o 
   3   5   1      201.99      163.81     15.05 o 
   4   5   1      474.84      477.13     14.81 o 
   5   5   1     4690.61     4704.82     68.30 o 
   6   5   1       59.87       32.37      9.55 o 
   7   5   1     1156.30     1111.29     85.01 o 
   8   5   1      591.08      562.10     31.58 o 
   9   5   1      715.04      773.48     36.67 o 
  10   5   1      264.27      242.75     26.47 o 
  11   5   1      462.68      443.68     34.44 o 
  -9   6   1        1.98        5.66     14.82 o 
  -8   6   1      110.86      124.00     18.80 o 
  -7   6   1        0.10        9.37      9.96 o 
  -6   6   1       90.72       87.09     15.21 o 
  -5   6   1      130.87      135.95     17.14 o 
  -4   6   1       57.25       77.03     12.77 o 
  -3   6   1      208.41      229.89     18.09 o 
  -2   6   1     1173.83     1094.22     34.19 o 
  -1   6   1       14.13       12.84      7.23 o 
   0   6   1       65.18       50.90      5.66 o 
   1   6   1     4043.74     3919.01     58.30 o 
   2   6   1     3691.38     3602.28     55.49 o 
   3   6   1      170.72      151.62     10.20 o 
   4   6   1     3103.00     2974.82     49.61 o 
   5   6   1      130.13      158.03     10.70 o 
   6   6   1       19.97       12.65     17.38 o 
   7   6   1     1109.69     1056.00     39.81 o 
   8   6   1     1291.92     1124.62     43.44 o 
   9   6   1      176.04      178.76     22.19 o 
  10   6   1       62.76       87.52     20.88 o 
  11   6   1      287.65      267.76     29.24 o 
  -8   7   1       32.79       28.35     12.75 o 
  -7   7   1      593.92      561.91     33.87 o 
  -6   7   1        5.57       10.41     15.49 o 
  -5   7   1     1252.89     1170.93     47.96 o 
  -4   7   1     4081.95     3878.97    110.06 o 
  -3   7   1     2385.95     2204.41     57.05 o 
  -2   7   1        0.19       -1.95      6.17 o 
  -1   7   1     4972.35     4716.38    129.06 o 
   0   7   1       32.74       28.19      8.47 o 
   1   7   1      541.60      474.83     22.04 o 
   2   7   1      761.71      790.85     25.15 o 
   3   7   1       72.37       71.34      8.52 o 
   4   7   1       19.57       21.19      8.15 o 
   5   7   1        1.46        3.12      7.52 o 
   6   7   1      160.51      155.58     17.97 o 
   7   7   1     2652.18     2514.93     67.06 o 
   8   7   1      232.30      212.07     22.84 o 
   9   7   1      428.63      438.52     32.01 o 
  10   7   1       67.60       84.02     17.81 o 
  11   7   1      135.69      182.17     36.37 o 
  -8   8   1        7.49       15.11     12.19 o 
  -7   8   1        0.18       10.41     22.36 o 
  -6   8   1       18.96        9.70     14.95 o 
  -5   8   1       89.76       80.98     15.80 o 
  -4   8   1       64.33       74.59     17.11 o 
  -3   8   1       22.88       26.71     12.10 o 
  -2   8   1       37.60       42.82     16.17 o 
  -1   8   1      167.81      151.47     17.41 o 
   0   8   1      675.98      661.56     29.43 o 
   1   8   1      541.30      485.22     26.27 o 
   2   8   1       26.71        6.23     13.34 o 
   3   8   1     2639.76     2544.18     47.68 o 
   4   8   1      123.75      136.04     11.87 o 
   5   8   1      123.14      157.88     22.36 o 
   6   8   1      443.75      413.48     77.87 o 
   7   8   1      397.26      434.94     29.46 o 
   8   8   1      148.10      155.12     22.36 o 
   9   8   1      208.41      228.76     25.56 o 
  10   8   1      883.50      816.82     44.99 o 
  -6   9   1      189.44      208.97     29.77 o 
  -5   9   1      683.48      668.88     37.80 o 
  -4   9   1        0.11       11.11     11.32 o 
  -3   9   1      391.31      423.00     41.22 o 
  -2   9   1     2233.13     2128.55     60.39 o 
  -1   9   1      916.90      843.36     35.53 o 
   0   9   1      664.12      747.03     32.37 o 
   1   9   1     1792.23     1716.61     50.48 o 
   2   9   1      268.88      311.26     37.05 o 
   3   9   1      236.71      273.17     47.02 o 
   4   9   1      501.30      553.44     42.17 o 
   5   9   1        0.14       10.33      9.24 o 
   6   9   1      116.04      137.38     18.18 o 
   7   9   1        2.24       -3.25      9.61 o 
   8   9   1      130.67      141.31     28.16 o 
   9   9   1       25.95       40.60     17.78 o 
  -5  10   1       19.92       24.01     12.09 o 
  -4  10   1       20.95       22.72     12.93 o 
  -3  10   1      107.47      102.85     17.04 o 
  -2  10   1       92.96      100.20     17.43 o 
  -1  10   1       19.45       57.45     19.94 o 
   0  10   1      149.37      178.73     29.64 o 
   1  10   1       55.08       69.19     14.82 o 
   2  10   1      188.04      233.97     22.17 o 
   3  10   1       61.83       88.15     17.65 o 
   4  10   1      196.28      207.73     26.13 o 
   5  10   1      319.78      375.32     41.22 o 
   6  10   1      426.95      501.14     48.77 o 
   7  10   1       28.24       44.77     14.06 o 
   8  10   1       50.32       89.74     34.49 o 
   9  10   1      228.36      262.50     28.27 o 
  -4  11   1       61.45       97.07     18.64 o 
  -3  11   1       41.82       50.23     14.25 o 
  -2  11   1        0.59        8.06     10.19 o 
  -1  11   1      100.77      108.53     17.34 o 
   0  11   1      844.10      644.55     66.01 o 
   1  11   1      600.12      533.68     89.86 o 
   2  11   1      318.94      442.55     30.07 o 
   3  11   1      118.76      150.89     19.33 o 
   4  11   1       40.87       43.65     18.59 o 
   6  11   1      218.79      289.37     40.41 o 
   7  11   1       48.06       51.73     19.94 o 
  -1  12   1       24.10       44.40     13.57 o 
   0  12   1       59.71       46.95     13.52 o 
   1  12   1       58.88       65.02     15.43 o 
   2  12   1        0.18       24.24     11.52 o 
   3  12   1      390.94      468.11     44.19 o 
   4  12   1       62.37       67.90     23.17 o 
   5  12   1      222.42      183.21     32.60 o 
  -4 -12   2      537.71      570.38     50.65 o 
  -3 -12   2      219.03      206.13     22.42 o 
  -2 -12   2      764.93      747.71     36.76 o 
  -1 -12   2      182.90      219.85     61.30 o 
   0 -12   2       19.02       28.65     11.58 o 
  -7 -11   2       76.73       95.38     25.06 o 
  -6 -11   2      215.79      258.11     36.37 o 
  -5 -11   2       31.47       37.72     17.24 o 
  -4 -11   2        7.65       16.85     12.66 o 
  -3 -11   2      186.29      227.54     22.31 o 
  -2 -11   2      163.00      169.49     19.80 o 
  -1 -11   2       19.31       24.09     13.47 o 
   0 -11   2      222.94      255.08     26.94 o 
   1 -11   2        8.87        2.69     21.42 o 
   2 -11   2        2.58       14.68      9.50 o 
   3 -11   2      114.40      113.40     18.90 o 
  -8 -10   2      204.17      291.02     27.87 o 
  -7 -10   2       21.51       15.05     10.95 o 
  -6 -10   2     1887.34     1779.59     81.91 o 
  -5 -10   2        5.52       14.55     14.01 o 
  -4 -10   2      711.99      723.97     32.36 o 
  -3 -10   2        8.96        4.71      8.32 o 
  -2 -10   2      690.67      685.31     42.17 o 
  -1 -10   2      431.69      420.04     27.72 o 
   0 -10   2     1844.74     1761.34     79.89 o 
   1 -10   2       44.32       50.00     13.33 o 
   2 -10   2      120.84      151.52     19.52 o 
   3 -10   2       79.48       76.36     15.80 o 
   4 -10   2      389.53      405.52     31.23 o 
   5 -10   2      170.54      187.94     23.78 o 
  -9  -9   2       16.06       37.47     18.46 o 
  -8  -9   2       24.21       27.15     15.49 o 
  -7  -9   2      405.80      494.31     39.20 o 
  -6  -9   2      437.60      410.34     60.76 o 
  -5  -9   2      528.13      455.12     27.21 o 
  -4  -9   2      345.97      376.53     32.47 o 
  -3  -9   2      907.75      867.03     33.28 o 
  -2  -9   2      422.79      441.99     25.72 o 
  -1  -9   2       96.31       83.31     26.40 o 
   0  -9   2       14.83       30.78      9.42 o 
   1  -9   2        2.18       10.24      8.38 o 
   2  -9   2       18.33       24.62     10.56 o 
   3  -9   2       71.19       51.93     14.08 o 
   4  -9   2       47.85       53.25     14.38 o 
   5  -9   2      325.63      316.85     28.00 o 
   6  -9   2        1.11       15.76     10.86 o 
 -10  -8   2      148.44      201.42     31.52 o 
  -9  -8   2      848.64      870.21     41.82 o 
  -8  -8   2      393.07      449.15     37.59 o 
  -7  -8   2       44.23       65.31     14.27 o 
  -6  -8   2      742.09      794.01     34.58 o 
  -5  -8   2      205.25      188.35     13.84 o 
  -4  -8   2     1844.32     1736.00     97.75 o 
  -3  -8   2      587.13      572.61     23.91 o 
  -2  -8   2     2059.44     2124.10    118.41 o 
  -1  -8   2      336.60      299.04     38.39 o 
   0  -8   2     3910.46     3714.92    138.08 o 
   1  -8   2      900.52      803.81     32.17 o 
   2  -8   2     1706.59     1644.85     48.84 o 
   3  -8   2      296.06      290.00     23.71 o 
   4  -8   2     1212.57     1073.81     41.43 o 
   5  -8   2        0.75       17.31     11.31 o 
   6  -8   2      279.08      300.53     26.76 o 
   7  -8   2       94.32       97.49     17.71 o 
 -11  -7   2       76.56       71.85     18.38 o 
 -10  -7   2        1.79        0.82     14.01 o 
  -9  -7   2      239.28      274.56     27.12 o 
  -8  -7   2      333.24      414.62     29.43 o 
  -7  -7   2      840.19      794.64     35.32 o 
  -6  -7   2       99.62       98.08     14.86 o 
  -5  -7   2      708.90      675.25     21.57 o 
  -4  -7   2     1565.58     1465.47     32.76 o 
  -3  -7   2        2.01       -1.87      4.82 o 
  -2  -7   2     5020.05     4865.84    101.75 o 
  -1  -7   2     1328.95     1250.86     28.16 o 
   0  -7   2       48.41       49.38     16.30 o 
   1  -7   2      443.57      429.73     22.95 o 
   2  -7   2       31.64       32.45     13.34 o 
   3  -7   2      772.14      735.78     31.15 o 
   4  -7   2       55.69       41.11     13.61 o 
   5  -7   2      269.22      268.84     36.64 o 
   6  -7   2        9.20       12.17     10.27 o 
   7  -7   2      170.04      159.05     20.76 o 
   8  -7   2       27.09       41.22     13.54 o 
 -11  -6   2      115.14      120.68     20.97 o 
 -10  -6   2        5.64        4.45     10.23 o 
  -9  -6   2      409.79      383.70     29.88 o 
  -8  -6   2      122.93      123.39     18.05 o 
  -7  -6   2     3520.31     3306.61     78.27 o 
  -6  -6   2     1623.26     1803.66     50.86 o 
  -5  -6   2     2889.69     2961.36     50.84 o 
  -4  -6   2     3921.37     4033.17     62.51 o 
  -3  -6   2     2701.06     2550.17     44.14 o 
  -2  -6   2     3594.15     3583.33     55.94 o 
  -1  -6   2     2346.17     2266.07     39.34 o 
   0  -6   2     3070.39     2927.91     47.57 o 
   1  -6   2     1447.34     1416.17     41.04 o 
   2  -6   2     6994.27     6943.42    120.21 o 
   3  -6   2     1148.46      987.74    105.35 o 
   4  -6   2      765.22      674.76     29.05 o 
   5  -6   2       10.53       11.70      9.12 o 
   6  -6   2      637.48      612.57     31.05 o 
   7  -6   2        8.22       11.21     10.75 o 
   8  -6   2      240.60      223.33     23.31 o 
   9  -6   2        0.83        8.08     14.01 o 
 -11  -5   2        2.34       29.86     15.90 o 
 -10  -5   2       13.39       57.53     14.00 o 
  -9  -5   2      878.93      803.44     37.51 o 
  -8  -5   2      280.98      302.09     24.44 o 
  -7  -5   2      560.19      497.02     44.59 o 
  -6  -5   2      598.91      600.00     27.28 o 
  -5  -5   2      232.24      232.67     12.19 o 
  -4  -5   2     1505.79     1585.83     30.93 o 
  -3  -5   2     2763.93     2826.28     45.41 o 
  -2  -5   2     5184.69     5098.41     71.02 o 
  -1  -5   2      175.36      134.97      8.20 o 
   0  -5   2     6323.08     6463.58     85.44 o 
   1  -5   2     2582.38     2633.87     69.24 o 
   2  -5   2      990.32      972.75     39.03 o 
   3  -5   2     1595.82     1582.20     39.21 o 
   4  -5   2       36.27       45.43      9.78 o 
   5  -5   2      587.49      555.96     25.96 o 
   6  -5   2        1.14       -2.67      7.67 o 
   7  -5   2       57.88       61.50     14.17 o 
   8  -5   2       22.69       41.49     18.32 o 
   9  -5   2       54.41       37.18     18.05 o 
  10  -5   2        7.64       23.71     18.59 o 
 -12  -4   2        1.58        5.14     10.54 o 
 -11  -4   2      444.65      470.81     34.29 o 
 -10  -4   2       75.70       70.78     14.45 o 
  -9  -4   2     1061.27     1009.00     41.25 o 
  -8  -4   2        0.33       -6.97      7.10 o 
  -7  -4   2     1730.36     1644.12     48.10 o 
  -6  -4   2      587.91      527.32     24.67 o 
  -5  -4   2    17838.15    18028.38    262.51 o 
  -4  -4   2     3493.98     3494.67     52.44 o 
  -3  -4   2     9955.55    10047.71    125.38 o 
  -2  -4   2     8809.76     9384.36    116.86 o 
  -1  -4   2     1315.38     1183.77     22.66 o 
   0  -4   2     2921.95     3006.34     43.94 o 
   1  -4   2     2783.82     2546.44     39.02 o 
   2  -4   2    12033.60    12165.29    149.11 o 
   3  -4   2     1485.94     1358.68     26.59 o 
   4  -4   2     2137.13     2159.14     38.11 o 
   5  -4   2       41.27       49.27      7.17 o 
   6  -4   2      280.49      291.88     26.67 o 
   7  -4   2      412.82      345.85     23.39 o 
   8  -4   2      229.25      221.20     33.41 o 
   9  -4   2      174.21      191.30     33.14 o 
  10  -4   2      143.91      121.51     28.56 o 
 -12  -3   2      112.97      117.22     19.87 o 
 -11  -3   2      161.76      177.82     22.74 o 
 -10  -3   2        2.22       20.18     11.18 o 
  -9  -3   2       21.68       30.53     14.01 o 
  -8  -3   2       14.18        7.87      8.16 o 
  -7  -3   2     1339.86     1238.90    137.01 o 
  -6  -3   2      143.17      147.40     18.46 o 
  -5  -3   2      138.90      115.68      8.11 o 
  -4  -3   2      343.11      341.32     17.54 o 
  -3  -3   2     1913.27     1906.88     31.02 o 
  -2  -3   2     6892.20     7656.55     95.26 o 
  -1  -3   2     3339.05     3316.58     45.78 o 
   0  -3   2     1606.80     1748.75     27.29 o 
   1  -3   2    14233.08    15278.43    180.02 o 
   2  -3   2    13003.99    14078.42    167.95 o 
   3  -3   2      960.91     1032.08     21.29 o 
   4  -3   2     1282.55     1202.08     24.87 o 
   5  -3   2      128.62      138.13      9.63 o 
   6  -3   2     1170.71     1167.79     32.53 o 
   7  -3   2      660.01      655.22     26.16 o 
   8  -3   2        2.70        6.74     13.20 o 
   9  -3   2      354.22      314.43     39.88 o 
  10  -3   2      143.72      103.73     25.06 o 
  11  -3   2        1.34        2.69     16.17 o 
 -12  -2   2       68.14       92.19     18.59 o 
 -11  -2   2      186.78      209.88     26.94 o 
 -10  -2   2       50.77       70.81     26.00 o 
  -9  -2   2     2378.66     2410.17     65.52 o 
  -8  -2   2        0.54       -7.64      7.38 o 
  -7  -2   2     3185.79     3081.53     93.36 o 
  -6  -2   2      365.22      354.17     12.57 o 
  -5  -2   2     6826.78     6528.91     86.52 o 
  -4  -2   2       44.82       35.33      4.60 o 
  -3  -2   2    30493.67    31556.07    361.76 o 
  -2  -2   2     1954.59     1963.83     29.17 o 
  -1  -2   2       74.83       88.16      5.08 o 
   0  -2   2    20419.67    22593.18    258.69 o 
   1  -2   2     3016.39     3070.39     41.16 o 
   2  -2   2    10660.49    11941.96    142.01 o 
   3  -2   2    21606.82    22113.24    257.49 o 
   4  -2   2     4614.89     4682.26     65.03 o 
   5  -2   2     3701.75     3863.81     57.85 o 
   6  -2   2      351.81      350.93     14.18 o 
   7  -2   2       13.80       15.89      5.67 o 
   8  -2   2      225.22      226.82     19.15 o 
   9  -2   2      228.94      220.83     21.01 o 
  10  -2   2        3.05       13.74     14.28 o 
  11  -2   2      455.73      436.48     49.58 o 
 -12  -1   2       60.79       63.41     18.32 o 
 -11  -1   2        2.15        9.08     10.08 o 
 -10  -1   2      234.68      222.05     22.29 o 
  -9  -1   2      313.11      377.82     59.14 o 
  -8  -1   2       32.74       46.61     10.76 o 
  -7  -1   2      478.70      408.64     22.20 o 
  -6  -1   2      766.15      701.74     30.26 o 
  -5  -1   2      515.25      537.09     14.68 o 
  -4  -1   2      109.62       97.47      7.10 o 
  -3  -1   2     1672.35     1816.69     28.22 o 
  -2  -1   2     7180.03     8109.43     97.60 o 
  -1  -1   2      848.63      946.74     14.79 o 
   0  -1   2     1117.63     1191.72     16.99 o 
   1  -1   2     9216.18     9751.08    114.19 o 
   2  -1   2     7822.59     8852.23    106.15 o 
   3  -1   2      113.99      167.99      7.26 o 
   4  -1   2     2008.71     2100.27     33.74 o 
   5  -1   2     1236.29     1282.94     25.69 o 
   6  -1   2     1824.19     1757.34     37.76 o 
   7  -1   2      617.82      539.66     24.61 o 
   8  -1   2      371.60      310.11     33.95 o 
   9  -1   2      966.70      901.13     36.59 o 
  10  -1   2        3.23        5.49      8.93 o 
  11  -1   2       66.31       66.84     14.38 o 
 -12   0   2      352.71      322.54     50.11 o 
 -11   0   2        6.59       36.95     11.70 o 
 -10   0   2      388.23      438.01     60.76 o 
  -9   0   2     1054.83     1029.02     39.32 o 
  -8   0   2      671.74      731.90     31.18 o 
  -7   0   2      543.88      524.42     24.52 o 
  -6   0   2       59.90       53.81     10.90 o 
  -5   0   2     5423.92     5244.05     72.09 o 
  -4   0   2        5.84        4.79      2.91 o 
  -3   0   2     3140.71     2916.97     40.96 o 
  -2   0   2    15646.56    17177.87    198.28 o 
  -1   0   2    37467.41    37355.25    518.83 o 
   1   0   2    28411.22    28179.77    735.02 o 
   2   0   2    25707.52    27936.47    318.29 o 
   3   0   2     4089.66     4036.13     53.08 o 
   4   0   2      800.80      852.03     17.18 o 
   5   0   2     9892.79     9951.55    124.37 o 
   6   0   2      372.58      366.86     12.58 o 
   7   0   2      541.87      519.56     24.44 o 
   8   0   2      111.28      107.15     14.94 o 
   9   0   2       61.30       46.22     12.19 o 
  10   0   2      587.36      583.53     60.89 o 
  11   0   2        0.02       -9.65      8.48 o 
  12   0   2       51.91       99.48     17.61 o 
 -11   1   2       24.69       58.20     21.29 o 
 -10   1   2      166.97      176.98     20.31 o 
  -9   1   2      103.03       92.92     14.68 o 
  -8   1   2      235.84      211.23     18.84 o 
  -7   1   2     1372.25     1384.80     39.17 o 
  -6   1   2     2355.21     2439.88     42.67 o 
  -5   1   2     5073.26     5366.29     74.29 o 
  -4   1   2     1089.34      964.49     20.20 o 
  -3   1   2     1513.55     1574.22     26.07 o 
  -2   1   2     5738.95     6480.41     79.38 o 
  -1   1   2      119.39      112.74      8.10 o 
   0   1   2      501.18      576.10      9.88 o 
   1   1   2     1139.09     1153.99     16.75 o 
   2   1   2     8523.20     9007.31    133.62 o 
   3   1   2     8531.17     9179.13    187.12 o 
   4   1   2       13.34       23.60      5.91 o 
   5   1   2     2969.40     3043.04     43.98 o 
   6   1   2      947.93      991.01     31.86 o 
   7   1   2      295.49      263.97     19.28 o 
   8   1   2     1061.89      961.16     35.74 o 
   9   1   2      199.93      263.60     28.96 o 
  10   1   2      737.05      702.17     35.59 o 
  11   1   2      109.60      104.52     17.07 o 
  12   1   2       21.98       53.39     13.79 o 
 -11   2   2       35.49       25.60     15.90 o 
 -10   2   2      339.01      401.45     45.53 o 
  -9   2   2       21.35       13.59     12.12 o 
  -8   2   2     2407.58     2382.49    192.51 o 
  -7   2   2      675.77      653.16     28.91 o 
  -6   2   2     1257.88     1273.55     28.51 o 
  -5   2   2     1354.52     1226.35     26.08 o 
  -4   2   2    12571.31    13514.50    164.29 o 
  -3   2   2    15508.74    16587.88    195.98 o 
  -2   2   2     6155.92     7001.61     86.30 o 
  -1   2   2    23498.88    24737.81    344.07 o 
   0   2   2      675.94      711.44     12.32 o 
   1   2   2     3688.04     3993.47     50.92 o 
   2   2   2     2573.18     2794.51     37.89 o 
   3   2   2     6341.93     6385.72    102.49 o 
   4   2   2      674.27      693.54     22.29 o 
   5   2   2     3422.87     3154.28     63.16 o 
   6   2   2     3543.51     3658.75     74.49 o 
   7   2   2     4304.28     4083.33     95.78 o 
   8   2   2      889.54      864.61     34.48 o 
   9   2   2        3.81       15.94      9.74 o 
  10   2   2      119.80      127.98     18.38 o 
  11   2   2      236.49      253.05     25.54 o 
  12   2   2       34.91       19.06     11.33 o 
 -11   3   2       32.83       85.41     27.75 o 
 -10   3   2        1.54        8.08     12.93 o 
  -9   3   2       26.67       18.05     16.70 o 
  -8   3   2       16.40       28.02     15.63 o 
  -7   3   2       89.63      125.53     11.49 o 
  -6   3   2     1036.70     1081.33     26.60 o 
  -5   3   2     1220.42     1222.94     35.18 o 
  -4   3   2     1979.00     2042.07     35.15 o 
  -3   3   2     1965.97     2064.86     33.21 o 
  -2   3   2     3468.85     3606.42     49.04 o 
  -1   3   2     6223.40     6519.36    101.83 o 
   0   3   2       31.64       49.32      3.63 o 
   1   3   2      437.78      398.53     10.44 o 
   2   3   2     1793.67     1937.35     30.10 o 
   3   3   2     2172.48     2431.28     35.99 o 
   4   3   2     6154.87     6585.05     84.41 o 
   5   3   2      850.66      853.77     28.29 o 
   6   3   2      310.93      348.59     20.46 o 
   7   3   2       23.48       23.34      8.74 o 
   8   3   2      850.01      835.50     34.67 o 
   9   3   2      561.82      579.73     90.53 o 
  10   3   2       80.81       43.24     12.57 o 
  11   3   2      110.24      154.76     20.37 o 
  12   3   2        4.03        6.55     10.46 o 
 -10   4   2        7.18        0.27     15.36 o 
  -9   4   2       58.31       86.49     23.44 o 
  -8   4   2     1701.09     1554.27     48.79 o 
  -7   4   2      254.83      241.42     43.92 o 
  -6   4   2     4636.41     4618.30     91.28 o 
  -5   4   2     1417.56     1320.46     50.79 o 
  -4   4   2     3984.93     3946.77     58.28 o 
  -3   4   2     1940.77     1818.26     56.36 o 
  -2   4   2     8622.85     8694.12    137.08 o 
  -1   4   2     3475.08     3504.18     63.92 o 
   0   4   2       70.76       58.59      4.46 o 
   1   4   2     4435.73     4176.02     57.09 o 
   2   4   2     6042.74     6281.32     81.60 o 
   3   4   2    18504.31    18814.97    222.68 o 
   4   4   2     3872.71     3753.49     54.07 o 
   5   4   2     1078.28      959.40     53.10 o 
   6   4   2        2.19        2.91      8.76 o 
   7   4   2     1239.54     1248.96     40.87 o 
   8   4   2     2378.38     2282.82     80.02 o 
   9   4   2      938.09     1068.36     42.59 o 
  10   4   2        0.15       22.12      9.81 o 
  11   4   2        3.46       34.11     12.15 o 
  12   4   2       10.53       16.48     13.20 o 
 -10   5   2       22.88        6.47     18.59 o 
  -9   5   2       24.50       86.76     22.90 o 
  -8   5   2       71.10       94.26     15.73 o 
  -7   5   2       39.52       55.03     12.95 o 
  -6   5   2        6.95        5.06      9.03 o 
  -5   5   2      217.88      178.55     30.31 o 
  -4   5   2      316.54      329.58     20.37 o 
  -3   5   2      381.78      393.47     19.88 o 
  -2   5   2     2976.25     2991.88     61.35 o 
  -1   5   2      918.34      863.07     27.05 o 
   0   5   2      550.36      549.61     13.45 o 
   1   5   2     4694.35     4823.10     79.43 o 
   2   5   2      730.43      672.54     29.73 o 
   3   5   2     6590.55     6881.58     91.56 o 
   4   5   2      207.02      191.37      9.85 o 
   5   5   2      473.65      427.40     14.04 o 
   6   5   2     3640.40     3296.56    247.61 o 
   7   5   2       59.69       36.27     11.16 o 
   8   5   2      113.70      134.28     18.18 o 
   9   5   2       70.50       91.51     16.63 o 
  10   5   2        6.75        9.85     11.45 o 
  11   5   2       30.20       61.55     15.15 o 
  -9   6   2        1.31        5.66     14.55 o 
  -8   6   2       68.05      102.61     16.96 o 
  -7   6   2       15.04       11.80     10.43 o 
  -6   6   2     1703.40     1694.07     51.68 o 
  -5   6   2      321.82      331.19     23.72 o 
  -4   6   2     2182.81     2188.89     96.86 o 
  -3   6   2      759.64      742.55     41.49 o 
  -2   6   2     4747.03     4637.16    160.85 o 
  -1   6   2     4199.23     4215.59     81.06 o 
   0   6   2     8909.88     9229.12    130.70 o 
   1   6   2     1228.08     1096.61     23.71 o 
   2   6   2     1102.02      985.81     23.05 o 
   3   6   2     5044.45     5020.43     72.78 o 
   4   6   2     7386.07     7438.22    101.01 o 
   5   6   2     3092.62     2714.55     55.70 o 
   6   6   2     2290.96     2048.69     54.84 o 
   7   6   2        7.01        3.45     14.68 o 
   8   6   2       96.44      114.66     17.79 o 
   9   6   2      422.14      445.19     31.69 o 
  10   6   2       73.89       80.07     17.81 o 
  11   6   2       56.49      102.37     27.35 o 
  -8   7   2        0.49       11.29     10.66 o 
  -7   7   2       76.85       94.73     17.13 o 
  -6   7   2       11.67       12.03     16.70 o 
  -5   7   2       78.06       76.02     14.57 o 
  -4   7   2      340.01      293.30     23.03 o 
  -3   7   2      517.24      476.36     26.47 o 
  -2   7   2      494.84      448.60     24.67 o 
  -1   7   2      161.33      151.67     15.91 o 
   0   7   2      120.19      121.32     14.15 o 
   1   7   2     1008.73     1027.05     33.30 o 
   2   7   2     1078.87     1091.25     28.63 o 
   3   7   2     2361.04     2266.06     64.23 o 
   4   7   2       64.32       72.23      8.31 o 
   5   7   2     2397.46     2329.13     58.52 o 
   6   7   2       55.03       42.25     11.11 o 
   7   7   2       17.00        9.25      9.81 o 
   8   7   2     1561.21     1498.42     69.92 o 
   9   7   2      171.15      176.37     22.47 o 
  10   7   2      104.68      130.06     26.81 o 
  11   7   2       82.05      134.41     22.44 o 
  -8   8   2       90.48      109.13     19.73 o 
  -7   8   2       12.18       -4.05     10.37 o 
  -6   8   2        6.71       -1.13      9.42 o 
  -5   8   2       42.94       34.26     25.19 o 
  -4   8   2     1405.72     1296.46     46.09 o 
  -3   8   2      130.08      127.49     17.97 o 
  -2   8   2     1476.17     1496.73     62.78 o 
  -1   8   2     1571.74     1477.94     74.09 o 
   0   8   2     5186.68     5197.23    101.45 o 
   1   8   2     3868.80     3605.45    132.43 o 
   2   8   2     5761.75     5639.52    106.45 o 
   3   8   2      568.74      515.30     18.90 o 
   4   8   2     1734.76     1762.82     38.16 o 
   5   8   2      240.81      281.90     21.63 o 
   6   8   2      806.21      798.81     34.41 o 
   7   8   2      219.34      203.66     36.37 o 
   8   8   2      357.51      302.71     26.84 o 
   9   8   2       14.31       71.26     16.48 o 
  10   8   2      155.50      167.76     59.27 o 
  -7   9   2       12.35       14.90     11.93 o 
  -6   9   2        6.54       -1.54     14.95 o 
  -5   9   2      108.33      101.40     17.56 o 
  -4   9   2      221.03      206.46     24.79 o 
  -3   9   2       23.98       31.40     11.50 o 
  -2   9   2      682.81      569.56     31.91 o 
  -1   9   2     1412.52     1330.04     99.82 o 
   0   9   2      283.45      237.08     21.62 o 
   1   9   2        6.20        0.86      8.09 o 
   2   9   2       26.09       46.71     11.58 o 
   3   9   2       11.93        7.93     13.20 o 
   4   9   2       94.44      104.81     19.26 o 
   5   9   2       20.48       31.21     10.95 o 
   6   9   2       42.37       24.76     10.97 o 
   7   9   2      773.45      677.86    108.45 o 
   8   9   2       18.47       40.01     13.15 o 
   9   9   2       28.72       48.93     15.18 o 
  10   9   2      130.39      136.42     22.58 o 
  -5  10   2        5.47        7.44     11.09 o 
  -4  10   2      118.82      147.15     29.37 o 
  -3  10   2      309.14      290.80     26.83 o 
  -2  10   2      898.89      829.28     97.80 o 
  -1  10   2      282.19      280.53     25.23 o 
   0  10   2     1236.40     1217.95     44.96 o 
   1  10   2      170.48      145.41     18.29 o 
   2  10   2     1137.52     1170.76     43.15 o 
   3  10   2      322.53      373.13     25.62 o 
   4  10   2      693.07      750.63     43.11 o 
   5  10   2      307.44      388.25     42.57 o 
   6  10   2     1147.76     1255.01     70.86 o 
   7  10   2      231.06      310.11     41.76 o 
   8  10   2      782.82      803.99     46.48 o 
   9  10   2       37.52       74.69     39.47 o 
  -4  11   2       40.76       22.37     17.92 o 
  -3  11   2       42.88       59.03     15.52 o 
  -2  11   2      210.17      185.16     22.56 o 
  -1  11   2        9.59       11.73      9.24 o 
   0  11   2      142.47      162.81     24.79 o 
   1  11   2      816.61      766.77     36.87 o 
   2  11   2       11.49       13.95     10.01 o 
   3  11   2       90.05       78.92     15.05 o 
   4  11   2       13.00       19.67     15.36 o 
   6  11   2       36.11       21.55     16.70 o 
   7  11   2       30.51       59.54     23.17 o 
  -1  12   2       25.50       21.26     12.23 o 
   0  12   2      250.39      270.51     27.43 o 
   1  12   2       38.59       50.79     14.28 o 
   2  12   2      448.83      451.35     32.03 o 
   3  12   2      357.77      390.03     31.93 o 
   4  12   2      653.05      674.65     57.39 o 
   5  12   2      186.56      189.14     34.76 o 
  -3 -12   3        0.20       11.85     15.09 o 
  -2 -12   3        8.72       37.49     21.02 o 
  -1 -12   3        1.03        4.16     33.41 o 
   0 -12   3      118.79      146.78     38.80 o 
  -6 -11   3       52.70       46.07     18.59 o 
  -5 -11   3     1081.77     1064.79     61.97 o 
  -4 -11   3        0.04        7.20      8.76 o 
  -3 -11   3       53.90       75.38     14.05 o 
  -2 -11   3        7.12       -5.92      8.46 o 
  -1 -11   3      360.89      387.79     31.25 o 
   0 -11   3      280.31      290.63     25.58 o 
   1 -11   3      375.33      442.05     31.12 o 
   2 -11   3        3.97       10.51     10.56 o 
   3 -11   3       75.15       95.20     17.60 o 
  -8 -10   3        1.28       33.24     25.06 o 
  -7 -10   3      165.69      207.49     65.74 o 
  -6 -10   3      269.17      205.84     31.79 o 
  -5 -10   3        9.40        9.16     13.74 o 
  -4 -10   3      244.04      285.98     22.65 o 
  -3 -10   3       30.23       42.38     27.48 o 
  -2 -10   3      364.39      350.14     34.62 o 
  -1 -10   3       23.96       23.15     14.55 o 
   0 -10   3       59.88       76.31     14.42 o 
   1 -10   3       35.37       28.18     10.89 o 
   2 -10   3       38.28       21.68     10.28 o 
   3 -10   3       60.13       78.92     19.80 o 
   4 -10   3        2.95       -1.28     10.13 o 
   5 -10   3      146.30      147.90     21.05 o 
  -9  -9   3       75.10       93.24     17.33 o 
  -8  -9   3       37.07       22.24     19.40 o 
  -7  -9   3       11.41       14.72     10.62 o 
  -6  -9   3     1259.72     1245.47     45.33 o 
  -5  -9   3      124.51      158.27     18.13 o 
  -4  -9   3        0.05       30.72      8.66 o 
  -3  -9   3     1004.61     1008.77     86.76 o 
  -2  -9   3       67.93       74.50     13.00 o 
  -1  -9   3       59.96       46.06     10.75 o 
   0  -9   3       62.33       34.20      9.97 o 
   1  -9   3      863.52      891.73     35.87 o 
   2  -9   3      423.43      362.10     39.74 o 
   3  -9   3     1320.56     1240.29     51.87 o 
   4  -9   3       25.56       38.59     13.00 o 
   5  -9   3      407.13      478.62     32.58 o 
   6  -9   3       49.36       87.52     16.76 o 
 -10  -8   3        1.02       22.82     13.50 o 
  -9  -8   3       74.14      140.13     47.15 o 
  -8  -8   3        0.73        1.90     11.99 o 
  -7  -8   3      749.79      720.01     34.66 o 
  -6  -8   3      558.34      549.92     30.58 o 
  -5  -8   3        8.60       13.75      7.37 o 
  -4  -8   3      892.73      843.02     25.22 o 
  -3  -8   3      790.73      687.50     22.04 o 
  -2  -8   3      588.47      568.11     19.90 o 
  -1  -8   3       68.84       66.06     12.00 o 
   0  -8   3     1302.00     1146.85     37.96 o 
   1  -8   3       96.24       71.97     13.38 o 
   2  -8   3       39.73       35.52     11.65 o 
   3  -8   3      212.16      201.31     20.70 o 
   4  -8   3      437.42      345.39     26.10 o 
   5  -8   3       54.84       39.61     13.72 o 
   6  -8   3       38.47       70.07     15.70 o 
   7  -8   3        0.25       16.57     11.62 o 
 -10  -7   3        0.17       14.98     14.55 o 
  -9  -7   3      262.33      259.07     26.40 o 
  -8  -7   3        3.83        4.98      9.80 o 
  -7  -7   3      231.21      278.02     47.42 o 
  -6  -7   3      793.90      736.84     32.01 o 
  -5  -7   3       47.58       58.11     10.97 o 
  -4  -7   3      565.93      568.81     19.56 o 
  -3  -7   3      498.36      446.94     20.95 o 
  -2  -7   3        0.46        1.21      6.64 o 
  -1  -7   3     1990.38     1753.10     73.94 o 
   0  -7   3       81.18       82.58     12.45 o 
   1  -7   3      531.18      515.53     23.98 o 
   2  -7   3      239.68      202.35     17.83 o 
   3  -7   3     2719.42     2561.80     62.77 o 
   4  -7   3      101.64      129.59     35.43 o 
   5  -7   3     1882.56     1800.50     53.82 o 
   6  -7   3      364.88      327.87     25.81 o 
   7  -7   3      322.44      437.67     30.48 o 
   8  -7   3       39.66       65.91     15.23 o 
 -11  -6   3        3.99       16.47     21.02 o 
 -10  -6   3       14.00       30.42     12.65 o 
  -9  -6   3       62.10       61.27     14.24 o 
  -8  -6   3      560.10      598.27     32.33 o 
  -7  -6   3     1197.39     1133.67     41.38 o 
  -6  -6   3      526.92      431.05     26.94 o 
  -5  -6   3     1941.86     1769.77     58.21 o 
  -4  -6   3      454.54      428.06     16.40 o 
  -3  -6   3      331.94      342.01     14.39 o 
  -2  -6   3      618.24      649.04     19.05 o 
  -1  -6   3     4262.40     4304.42     63.82 o 
   0  -6   3     1392.25     1435.13     29.10 o 
   1  -6   3      595.05      550.82     32.22 o 
   2  -6   3     2407.70     2081.61    129.19 o 
   3  -6   3      493.58      432.69     35.03 o 
   4  -6   3       59.83       57.37     11.62 o 
   5  -6   3      378.48      307.88     22.67 o 
   6  -6   3      245.81      275.25     23.04 o 
   7  -6   3        1.06       11.05      9.97 o 
   8  -6   3        1.17       -4.04     12.66 o 
   9  -6   3       40.00       30.98     18.05 o 
 -11  -5   3      329.08      342.37     31.34 o 
 -10  -5   3      174.73      170.90     21.30 o 
  -9  -5   3      578.85      638.08     34.10 o 
  -8  -5   3       69.33       82.01     14.76 o 
  -7  -5   3        8.00       14.94      8.87 o 
  -6  -5   3      852.02      868.82     33.00 o 
  -5  -5   3       19.18       19.63      5.91 o 
  -4  -5   3        1.75        9.70      5.97 o 
  -3  -5   3       37.43       44.66      6.21 o 
  -2  -5   3        1.97        1.19      4.09 o 
  -1  -5   3     1867.14     1854.69     32.79 o 
   0  -5   3      319.04      288.33     11.37 o 
   1  -5   3      924.38      914.65     20.99 o 
   2  -5   3     2230.27     2431.18     40.90 o 
   3  -5   3     4531.23     4488.38     66.89 o 
   4  -5   3        1.02       -2.08      6.13 o 
   5  -5   3      553.69      565.85     25.98 o 
   6  -5   3      821.34      811.77     42.84 o 
   7  -5   3     1435.75     1430.89     46.45 o 
   8  -5   3       33.51       26.13     16.70 o 
   9  -5   3      325.53      302.03     41.22 o 
  10  -5   3        5.24      -18.32     13.74 o 
 -12  -4   3       16.59       25.02     16.30 o 
 -11  -4   3       97.91      135.03     19.60 o 
 -10  -4   3      287.60      306.13     27.14 o 
  -9  -4   3        1.89        6.14     13.61 o 
  -8  -4   3      299.45      288.21     39.47 o 
  -7  -4   3      477.06      413.64     24.77 o 
  -6  -4   3      212.71      198.23     17.32 o 
  -5  -4   3      649.71      558.98     25.57 o 
  -4  -4   3      644.75      606.24     16.86 o 
  -3  -4   3     1673.35     1609.53     29.42 o 
  -2  -4   3      201.03      180.96      8.99 o 
  -1  -4   3      262.87      277.86     10.08 o 
   0  -4   3     1092.66     1117.86     21.90 o 
   1  -4   3     5758.91     6102.03     80.19 o 
   2  -4   3     9409.12     9955.43    124.85 o 
   3  -4   3      123.22      119.33      8.37 o 
   4  -4   3      781.18      792.48     20.56 o 
   5  -4   3      571.74      575.37     27.02 o 
   6  -4   3       87.78       98.03     11.29 o 
   7  -4   3        2.85        4.15      8.36 o 
   8  -4   3     1214.01     1240.73     65.20 o 
   9  -4   3        8.23       18.86     16.44 o 
  10  -4   3        0.19       -4.85     12.93 o 
 -12  -3   3       16.89       37.09     13.30 o 
 -11  -3   3      463.72      486.47     34.19 o 
 -10  -3   3       37.04       52.22     12.43 o 
  -9  -3   3     1091.49     1111.57     42.47 o 
  -8  -3   3       85.32       87.39     15.36 o 
  -7  -3   3      280.44      289.56     21.05 o 
  -6  -3   3      721.98      661.05     24.23 o 
  -5  -3   3       63.29       41.05      5.90 o 
  -4  -3   3     7407.96     7853.33    101.39 o 
  -3  -3   3     3235.47     3462.74     67.76 o 
  -2  -3   3      780.40      698.94     15.42 o 
  -1  -3   3      173.42      199.86      7.93 o 
   0  -3   3      932.59      866.10     17.13 o 
   1  -3   3    12665.51    13659.80    162.58 o 
   2  -3   3      133.46      114.59     15.01 o 
   3  -3   3      431.19      411.71     12.87 o 
   4  -3   3       83.47       92.83      7.77 o 
   5  -3   3      624.28      605.16     18.08 o 
   6  -3   3      244.09      236.58     13.19 o 
   7  -3   3     1976.51     1921.91     45.20 o 
   8  -3   3      593.69      591.28     28.26 o 
   9  -3   3     1005.11     1045.66     60.89 o 
  10  -3   3        0.26        0.54     15.63 o 
  11  -3   3      223.64      253.00     40.15 o 
 -12  -2   3       85.67      120.11     25.19 o 
 -11  -2   3      187.75      185.56     22.39 o 
 -10  -2   3       73.66       66.32     13.89 o 
  -9  -2   3       57.51       96.11     15.42 o 
  -8  -2   3      367.48      390.76     37.99 o 
  -7  -2   3      276.12      236.03     18.96 o 
  -6  -2   3      132.66      162.03      9.64 o 
  -5  -2   3     1962.18     1753.17     31.59 o 
  -4  -2   3      125.18      104.28      9.97 o 
  -3  -2   3      367.27      467.34     18.90 o 
  -2  -2   3     2075.58     2331.24     38.13 o 
  -1  -2   3     4556.80     5042.40     63.29 o 
   0  -2   3      784.51      851.34     19.89 o 
   1  -2   3    23778.82    25463.79    291.70 o 
   2  -2   3      259.79      255.99      8.90 o 
   3  -2   3     2778.04     2930.54     43.17 o 
   4  -2   3     8409.60     8895.46    112.82 o 
   5  -2   3      392.71      413.91     14.17 o 
   6  -2   3      965.13      987.61     48.11 o 
   7  -2   3     1088.34     1101.25     41.49 o 
   8  -2   3      127.35      124.95     19.80 o 
   9  -2   3        3.49       12.87      8.86 o 
  10  -2   3        8.95       35.83     18.32 o 
  11  -2   3        1.99       10.24     13.74 o 
 -12  -1   3       25.33       28.04     22.63 o 
 -11  -1   3      186.41      218.42     30.04 o 
 -10  -1   3       44.55       59.99     13.52 o 
  -9  -1   3      483.10      488.98     32.47 o 
  -8  -1   3      101.64      116.78     15.43 o 
  -7  -1   3     1449.12     1453.29     60.76 o 
  -6  -1   3      169.65      183.45      9.78 o 
  -5  -1   3     2943.32     2973.55     46.17 o 
  -4  -1   3     3136.03     3150.23     46.18 o 
  -3  -1   3      442.56      423.52     11.44 o 
  -2  -1   3     8705.73     9225.18    110.50 o 
  -1  -1   3     2803.50     2976.22     39.20 o 
   0  -1   3    13072.70    14335.77    204.28 o 
   1  -1   3     3750.91     4036.61     50.83 o 
   2  -1   3     4627.32     4497.45     57.63 o 
   3  -1   3     2779.19     2817.40     40.49 o 
   4  -1   3     5466.57     5530.74     73.55 o 
   5  -1   3       77.14       57.02      6.38 o 
   6  -1   3     1009.42      993.34     23.29 o 
   7  -1   3      796.03      751.58     29.60 o 
   8  -1   3      166.59      193.35     18.58 o 
   9  -1   3      921.01      961.49     37.78 o 
  10  -1   3       28.77       47.89     12.85 o 
  11  -1   3      426.84      422.68     30.87 o 
 -12   0   3      109.88      154.17     42.03 o 
 -11   0   3      105.38      117.92     17.90 o 
 -10   0   3      159.43      173.13     20.53 o 
  -9   0   3        1.95        8.14      8.86 o 
  -8   0   3      339.70      328.95     22.69 o 
  -7   0   3      221.36      262.02     13.21 o 
  -6   0   3     3570.72     3681.21     56.90 o 
  -5   0   3     5304.44     5684.31     77.81 o 
  -4   0   3      114.90      132.23     15.35 o 
  -3   0   3    11912.76    12646.54    150.64 o 
  -2   0   3      701.28      675.47     13.32 o 
  -1   0   3     1541.65     1639.28     22.91 o 
   0   0   3        0.39        3.42      2.18 o 
   1   0   3     1217.67     1280.61     18.68 o 
   2   0   3      667.85      754.69     13.68 o 
   3   0   3     5817.13     6378.57     79.84 o 
   4   0   3     1067.17     1114.84     24.18 o 
   5   0   3     6404.00     6906.53     90.05 o 
   6   0   3     1504.81     1571.78     52.67 o 
   7   0   3       17.81        5.35      6.47 o 
   8   0   3        6.80       -2.64      7.12 o 
   9   0   3        5.80       19.65     23.31 o 
  10   0   3       22.21       41.19     12.19 o 
  11   0   3       79.59       73.50     14.64 o 
  12   0   3        1.07       17.18     21.69 o 
 -11   1   3      124.83       99.15     26.40 o 
 -10   1   3       10.74       29.09     10.42 o 
  -9   1   3      186.11      212.77     29.64 o 
  -8   1   3      599.11      564.90     26.89 o 
  -7   1   3     1388.15     1394.68     36.62 o 
  -6   1   3     1037.65     1008.64     24.38 o 
  -5   1   3     6317.96     6874.73     91.92 o 
  -4   1   3      829.61      971.70     20.62 o 
  -3   1   3      548.42      558.71     21.95 o 
  -2   1   3     1136.55     1187.21     19.98 o 
  -1   1   3     1060.16     1106.52     18.92 o 
   0   1   3     7720.08     8326.41     98.14 o 
   1   1   3      184.91      204.00      5.78 o 
   2   1   3    20583.90    21828.78    250.86 o 
   3   1   3     2137.08     2290.88     32.51 o 
   4   1   3    10048.96    10250.06    158.77 o 
   5   1   3      115.50       91.78     10.57 o 
   6   1   3     7507.73     7282.47    196.95 o 
   7   1   3      154.29      124.92     14.38 o 
   8   1   3     1536.14     1441.56     45.02 o 
   9   1   3      264.22      246.68     21.97 o 
  10   1   3      218.57      178.32     22.09 o 
  11   1   3      275.96      307.62     27.83 o 
  12   1   3       64.89       91.65     22.50 o 
 -11   2   3        8.72       16.97     17.24 o 
 -10   2   3      118.94      154.38     30.98 o 
  -9   2   3      230.01      249.04     21.31 o 
  -8   2   3        2.20       13.97      9.12 o 
  -7   2   3     1208.49     1183.58     29.03 o 
  -6   2   3     2023.17     1949.17     42.19 o 
  -5   2   3        3.01        7.08      4.29 o 
  -4   2   3     9037.44     9720.28    122.18 o 
  -3   2   3     2623.38     2566.49     38.66 o 
  -2   2   3        9.67       17.90      3.16 o 
  -1   2   3     1952.72     1975.51     32.72 o 
   0   2   3     1923.61     2205.03     30.45 o 
   1   2   3       96.79      112.22      5.44 o 
   2   2   3      975.44     1023.97     17.60 o 
   3   2   3    10135.11    10759.45    143.71 o 
   4   2   3      106.03      110.28     10.16 o 
   5   2   3     1220.59     1285.91     54.42 o 
   6   2   3        0.48       -2.19      8.35 o 
   7   2   3       73.03       68.62     11.77 o 
   8   2   3       16.06       47.08     11.22 o 
   9   2   3       78.87      102.45     15.68 o 
  10   2   3        0.68        2.35      8.29 o 
  11   2   3      162.02      200.52     34.89 o 
  12   2   3       18.63       37.56     13.04 o 
 -11   3   3        5.30        9.97     18.32 o 
 -10   3   3      210.39      299.88     41.49 o 
  -9   3   3       20.53       25.33     16.17 o 
  -8   3   3      394.26      411.96     40.68 o 
  -7   3   3       11.86       22.87     14.28 o 
  -6   3   3      208.73      257.51     13.72 o 
  -5   3   3      366.81      375.89     16.06 o 
  -4   3   3     1017.78      999.38     21.87 o 
  -3   3   3      441.49      420.29     12.06 o 
  -2   3   3      172.06      216.95      7.24 o 
  -1   3   3      185.17      193.72     10.94 o 
   0   3   3      629.59      667.57     18.75 o 
   1   3   3      580.60      607.83     13.43 o 
   2   3   3      520.99      504.13     12.53 o 
   3   3   3     1220.29     1201.44     37.52 o 
   4   3   3    16376.44    16828.63    199.95 o 
   5   3   3       25.07       22.61      7.14 o 
   6   3   3     3278.26     3148.78     75.58 o 
   7   3   3      142.44      164.19     16.85 o 
   8   3   3     3515.64     3557.53     89.86 o 
   9   3   3      240.52      198.41     33.95 o 
  10   3   3      990.48      958.83     69.38 o 
  11   3   3       23.76       44.99     12.75 o 
  12   3   3       54.38       76.40     16.76 o 
 -10   4   3        9.04        5.39     15.63 o 
  -9   4   3        0.68       -2.96     14.01 o 
  -8   4   3      179.86      207.49     20.38 o 
  -7   4   3        5.61        1.78      8.62 o 
  -6   4   3        1.25        3.45      7.05 o 
  -5   4   3       90.29      113.36     13.69 o 
  -4   4   3     2268.80     2300.96     38.78 o 
  -3   4   3      458.83      456.91     13.58 o 
  -2   4   3     7213.20     7547.87    122.02 o 
  -1   4   3     3547.16     3417.90     63.06 o 
   0   4   3       33.81       55.08      6.01 o 
   1   4   3     1136.90     1124.14     21.38 o 
   2   4   3      461.27      533.74     19.05 o 
   3   4   3     1761.34     1781.46     35.18 o 
   4   4   3      124.87      114.80      7.08 o 
   5   4   3     2908.98     2874.77     43.66 o 
   6   4   3     1646.82     1665.58     45.88 o 
   7   4   3       13.72       25.87      9.53 o 
   8   4   3      302.67      301.92     40.41 o 
   9   4   3       39.47       37.44     29.50 o 
  10   4   3       22.74       45.47     12.85 o 
  11   4   3       19.97       24.21     10.66 o 
  12   4   3        0.84       11.80     11.84 o 
 -10   5   3       25.46       21.29     18.05 o 
  -9   5   3      135.90      119.90     26.40 o 
  -8   5   3      305.33      301.37     25.33 o 
  -7   5   3       89.54       88.87     19.80 o 
  -6   5   3      222.26      226.16     20.51 o 
  -5   5   3        4.86       -3.72      7.10 o 
  -4   5   3      108.92      119.01     13.90 o 
  -3   5   3      753.24      742.80     27.43 o 
  -2   5   3      793.67      749.14     26.10 o 
  -1   5   3      475.38      501.90     20.46 o 
   0   5   3      131.99      126.10      6.60 o 
   1   5   3     1219.32     1221.40     24.02 o 
   2   5   3        1.63       -0.30      3.25 o 
   3   5   3     1344.26     1475.93     28.63 o 
   4   5   3     2084.87     2197.27     37.91 o 
   5   5   3     2428.64     2259.36     38.73 o 
   6   5   3      566.74      508.97     35.30 o 
   7   5   3      120.58      146.98     17.69 o 
   8   5   3     1233.66     1201.37     78.67 o 
   9   5   3       28.28       29.12     21.96 o 
  10   5   3     2398.19     2361.63     70.86 o 
  11   5   3        3.76        9.26     14.15 o 
  -9   6   3       10.03       -3.77     15.90 o 
  -8   6   3        5.50       -2.21     10.37 o 
  -7   6   3        7.47        0.60     14.28 o 
  -6   6   3        0.33        0.11      9.04 o 
  -5   6   3       41.35       28.10     10.73 o 
  -4   6   3      154.74      138.13     17.65 o 
  -3   6   3      223.93      177.36     24.25 o 
  -2   6   3     1584.10     1535.98     42.18 o 
  -1   6   3       51.09       63.00     13.61 o 
   0   6   3     2425.22     2376.19     40.37 o 
   1   6   3      179.59      176.59      9.58 o 
   2   6   3     1557.81     1608.78     37.27 o 
   3   6   3     2098.43     2004.63     37.13 o 
   4   6   3       20.38       28.01      6.72 o 
   5   6   3     1350.41     1322.51     40.28 o 
   6   6   3       24.05       39.74     17.24 o 
   7   6   3       29.41        5.66      9.05 o 
   8   6   3      272.11      284.93     28.69 o 
   9   6   3       70.47      103.69     18.09 o 
  10   6   3        0.36       -2.19     10.32 o 
  11   6   3       32.56       58.03     20.07 o 
  -8   7   3      161.15      167.10     32.06 o 
  -7   7   3       21.16       23.04     10.67 o 
  -6   7   3      289.74      338.27     27.04 o 
  -5   7   3      168.30      131.17     18.47 o 
  -4   7   3       71.54      102.22     15.68 o 
  -3   7   3      326.44      273.50     21.33 o 
  -2   7   3       98.32       85.99     13.04 o 
  -1   7   3      239.82      186.32     17.22 o 
   0   7   3       92.41       85.47     14.82 o 
   1   7   3     1635.43     1639.70     50.11 o 
   2   7   3      977.44      952.17     24.09 o 
   3   7   3      379.95      359.81     15.10 o 
   4   7   3       90.16       88.81      9.26 o 
   5   7   3       77.20       76.73     12.68 o 
   6   7   3      258.52      220.20     20.13 o 
   7   7   3      414.30      365.16     46.61 o 
   8   7   3       16.73       44.93     13.05 o 
   9   7   3       94.50      138.19     21.05 o 
  10   7   3      500.44      597.46     40.68 o 
  11   7   3       63.36       84.56     26.81 o 
  -8   8   3        0.64       10.54     22.63 o 
  -7   8   3        4.58       12.07     10.62 o 
  -6   8   3       13.63       26.62     11.13 o 
  -5   8   3        4.61        3.06     11.45 o 
  -4   8   3      106.36      116.30     27.62 o 
  -3   8   3       18.47       18.07     11.85 o 
  -2   8   3      811.14      771.28     32.29 o 
  -1   8   3      290.18      309.41     22.57 o 
   0   8   3       56.32       37.88     10.94 o 
   1   8   3       41.94       42.06     11.50 o 
   2   8   3     3437.24     3202.56    198.84 o 
   3   8   3       57.36       58.85     10.94 o 
   4   8   3      689.21      626.38     21.32 o 
   5   8   3       83.80      105.18     15.38 o 
   6   8   3        7.99        8.33      9.14 o 
   7   8   3       59.72       68.35     17.38 o 
   8   8   3       97.15      140.80     19.42 o 
   9   8   3       61.72       88.62     18.19 o 
  10   8   3        4.88        5.12     11.01 o 
  -6   9   3      253.41      311.17     32.06 o 
  -5   9   3      227.41      219.92     28.96 o 
  -4   9   3      338.35      327.33     27.59 o 
  -3   9   3      106.68       92.49     16.29 o 
  -2   9   3       55.90       62.84     14.09 o 
  -1   9   3      240.85      280.55     23.53 o 
   0   9   3       31.26       24.81     10.84 o 
   1   9   3       13.05       -3.55      8.89 o 
   2   9   3        3.21        7.66      8.77 o 
   3   9   3     1156.41     1173.08     46.07 o 
   4   9   3       52.38       53.21     11.05 o 
   5   9   3      321.42      366.70     39.88 o 
   6   9   3      186.18      171.45     25.19 o 
   7   9   3      503.57      494.71     33.54 o 
   8   9   3      157.47      142.41     20.28 o 
   9   9   3      131.69      157.51     22.50 o 
  10   9   3       27.33       18.13     15.22 o 
  -5  10   3       12.18       14.96     11.74 o 
  -4  10   3       16.66       41.57     13.42 o 
  -3  10   3        1.56       -7.58      9.28 o 
  -2  10   3       51.36       45.02     14.04 o 
  -1  10   3      140.68      140.18     19.33 o 
   0  10   3      201.20      252.05     23.81 o 
   1  10   3      110.80      104.83     17.31 o 
   2  10   3       13.90       15.38     10.57 o 
   3  10   3        7.74       16.43     15.90 o 
   4  10   3      183.32      192.01     19.42 o 
   5  10   3       39.25       14.28     15.36 o 
   6  10   3        1.36        0.00     14.01 o 
   7  10   3      112.17      134.72     29.37 o 
   8  10   3       66.80       93.34     29.23 o 
   9  10   3       24.94       49.62     15.70 o 
  -4  11   3       52.27       59.51     17.78 o 
  -3  11   3       97.19      100.17     19.26 o 
  -2  11   3        8.57        3.88     28.69 o 
  -1  11   3       11.57        8.21     10.16 o 
   0  11   3        6.60       -4.12      9.50 o 
   1  11   3        0.90        4.07     10.24 o 
   2  11   3       38.55       49.86     12.37 o 
   3  11   3       71.45       98.95     16.68 o 
   4  11   3      236.63      304.46     41.22 o 
   5  11   3      450.39      448.33     48.50 o 
   6  11   3       11.54       15.09     16.17 o 
   7  11   3      129.13      113.70     30.45 o 
  -1  12   3        2.89       11.65     11.98 o 
   0  12   3       40.92       56.75     15.72 o 
   1  12   3        1.21        7.78     11.41 o 
   2  12   3      767.41      771.31     37.90 o 
   3  12   3       46.36       37.02     13.15 o 
   4  12   3        0.25        7.01     15.63 o 
   5  12   3       15.81       57.12     23.44 o 
  -3 -12   4      336.31      356.73     40.95 o 
  -2 -12   4       74.55      153.04     28.29 o 
  -1 -12   4      224.51      302.57     39.88 o 
  -4 -11   4       64.86       99.15     22.09 o 
  -3 -11   4      156.16      219.59     31.79 o 
  -2 -11   4      117.81      130.52     24.65 o 
  -1 -11   4      185.10      229.88     22.86 o 
   0 -11   4       30.26       34.42     19.67 o 
   1 -11   4       91.72       99.59     29.77 o 
   2 -11   4        0.11        7.97     10.51 o 
   3 -11   4        2.10       12.49     11.41 o 
  -8 -10   4       12.78       29.37     20.21 o 
  -7 -10   4      271.74      318.20     39.34 o 
  -6 -10   4      209.69      200.73     30.18 o 
  -4 -10   4       28.38       41.03     18.05 o 
  -3 -10   4      410.15      458.03     27.53 o 
  -2 -10   4        0.79       11.07     11.59 o 
  -1 -10   4     1028.64     1032.41     39.59 o 
   0 -10   4       77.86       72.77     14.15 o 
   1 -10   4      210.68      181.87     20.18 o 
   2 -10   4       30.70       66.93     13.23 o 
   3 -10   4      247.49      233.42     24.40 o 
   4 -10   4      257.48      242.95     25.58 o 
   5 -10   4      180.79      183.81     32.60 o 
  -9  -9   4        5.40       34.49     21.02 o 
  -8  -9   4       30.88       43.23     13.43 o 
  -7  -9   4       77.20       77.29     15.62 o 
  -6  -9   4       66.00       72.86     14.42 o 
  -5  -9   4        5.75       16.63      8.52 o 
  -4  -9   4       99.38      122.74     19.26 o 
  -3  -9   4      222.22      238.79     20.75 o 
  -2  -9   4      143.41      156.12     31.79 o 
  -1  -9   4      168.92      173.29     18.18 o 
   0  -9   4       21.74       13.79      8.57 o 
   1  -9   4       18.99       29.15     10.46 o 
   2  -9   4       22.54        9.28     10.66 o 
   3  -9   4      173.71      154.86     20.24 o 
   4  -9   4      238.87      192.50     22.36 o 
   5  -9   4       73.04       61.48     14.57 o 
   6  -9   4        0.85       18.42     11.01 o 
 -10  -8   4      703.19      715.64     63.86 o 
  -9  -8   4      371.24      507.14     35.23 o 
  -8  -8   4      707.38      753.73     55.91 o 
  -7  -8   4      518.77      607.82     32.53 o 
  -6  -8   4        4.16       -0.56     17.78 o 
  -5  -8   4     1068.45     1047.22     37.52 o 
  -4  -8   4     3090.37     2865.98     52.94 o 
  -3  -8   4     1200.42     1248.54     31.04 o 
  -2  -8   4      170.18      185.48     12.89 o 
  -1  -8   4     1550.79     1525.13     44.04 o 
   0  -8   4        5.41       15.18      8.19 o 
   1  -8   4     1220.97     1244.68     40.49 o 
   2  -8   4       58.20       50.01     12.34 o 
   3  -8   4      200.35      220.70     21.24 o 
   4  -8   4      242.88      265.42     23.81 o 
   5  -8   4      626.66      579.25     33.05 o 
   6  -8   4      141.30      131.38     26.27 o 
   7  -8   4      221.72      191.01     23.32 o 
 -10  -7   4      179.50      153.07     21.35 o 
  -9  -7   4        0.26       20.17     10.71 o 
  -8  -7   4      187.64      141.51     19.28 o 
  -7  -7   4       54.74       55.43     13.00 o 
  -6  -7   4      914.34      988.00     51.46 o 
  -5  -7   4        0.61        3.46      5.40 o 
  -4  -7   4       54.09       53.25      7.91 o 
  -3  -7   4     2600.81     2547.70     46.77 o 
  -2  -7   4        6.16       11.99      5.26 o 
  -1  -7   4      153.62      152.92     10.90 o 
   0  -7   4      331.06      359.21     27.93 o 
   1  -7   4        7.24       15.34      8.55 o 
   2  -7   4       31.10       15.85      8.86 o 
   3  -7   4     1188.32     1075.39     38.19 o 
   4  -7   4        6.44        4.22      9.43 o 
   5  -7   4      458.79      428.56     27.62 o 
   6  -7   4       21.17       10.98     11.32 o 
   7  -7   4       16.80       15.34     10.97 o 
   8  -7   4        0.11      -10.51     14.01 o 
 -11  -6   4       10.21        3.85     16.30 o 
 -10  -6   4       92.70      114.23     22.36 o 
  -9  -6   4        0.48       16.81     10.62 o 
  -8  -6   4     2338.55     2519.14     69.09 o 
  -7  -6   4     1745.41     1833.87     54.30 o 
  -6  -6   4      902.23      928.70     34.01 o 
  -5  -6   4      460.44      433.00     17.03 o 
  -4  -6   4     3061.18     2909.48     62.96 o 
  -3  -6   4     3195.60     3033.08     50.64 o 
  -2  -6   4    10851.65    10893.88    139.36 o 
  -1  -6   4      753.17      620.32     18.44 o 
   0  -6   4     2439.39     2479.75     45.30 o 
   1  -6   4     1698.29     1607.88     32.05 o 
   2  -6   4        3.17        5.64      7.43 o 
   3  -6   4     3244.52     3077.03     70.59 o 
   4  -6   4      121.56      136.02     16.44 o 
   5  -6   4        4.05        5.14      8.13 o 
   6  -6   4      279.25      357.29     25.33 o 
   7  -6   4      690.31      659.36     32.63 o 
   8  -6   4       10.53        4.85     13.20 o 
   9  -6   4       53.10       65.74     21.82 o 
 -11  -5   4        8.46        8.00     10.97 o 
 -10  -5   4       90.54      112.21     17.93 o 
  -9  -5   4      334.01      336.35     27.21 o 
  -8  -5   4      477.95      472.02     29.38 o 
  -7  -5   4      131.38      149.49     17.71 o 
  -6  -5   4       39.41       52.41     10.38 o 
  -5  -5   4      356.88      394.23     15.85 o 
  -4  -5   4     3909.80     3817.40     58.89 o 
  -3  -5   4     1473.01     1467.51     29.36 o 
  -2  -5   4     1018.94     1001.59     28.61 o 
  -1  -5   4     3135.60     3070.55     47.54 o 
   0  -5   4     1367.37     1371.56     27.19 o 
   1  -5   4       25.76       22.01      4.87 o 
   2  -5   4      308.22      297.76     12.67 o 
   3  -5   4      311.70      286.37     18.36 o 
   4  -5   4       19.04       17.88      7.71 o 
   5  -5   4      711.01      664.39     27.82 o 
   6  -5   4       27.97       27.12     10.38 o 
   7  -5   4        2.01        2.58      9.39 o 
   8  -5   4      398.67      400.91     42.03 o 
   9  -5   4        9.91       37.18     17.24 o 
  10  -5   4       14.60       42.57     19.40 o 
 -11  -4   4       27.65       33.67     14.28 o 
 -10  -4   4      453.89      433.49     31.05 o 
  -9  -4   4       41.02       47.32     12.97 o 
  -8  -4   4      340.15      387.83     42.17 o 
  -7  -4   4     1194.89     1130.85    105.35 o 
  -6  -4   4     7189.55     7322.96    101.41 o 
  -5  -4   4      703.83      686.38     27.98 o 
  -4  -4   4     3992.46     3952.33     82.19 o 
  -3  -4   4      906.72      900.74     39.30 o 
  -2  -4   4    14299.86    15037.69    180.96 o 
  -1  -4   4     2047.98     1959.11     32.53 o 
   0  -4   4    16508.39    17908.83    212.27 o 
   1  -4   4      380.78      266.88     10.70 o 
   2  -4   4     1443.98     1579.08     29.56 o 
   3  -4   4     4465.26     4405.37     64.15 o 
   4  -4   4      905.24      910.89     22.59 o 
   5  -4   4      849.12      763.65     28.30 o 
   6  -4   4       54.03       69.04      8.87 o 
   7  -4   4       29.06       33.14     10.48 o 
   8  -4   4      147.19      154.38     28.02 o 
   9  -4   4      363.95      356.46     42.03 o 
  10  -4   4        7.55       -9.16     11.85 o 
 -12  -3   4        0.35       14.86     10.73 o 
 -11  -3   4       72.94       66.53     14.95 o 
 -10  -3   4      987.87      958.18     58.74 o 
  -9  -3   4      101.18      123.02     17.29 o 
  -8  -3   4      292.12      304.93     30.85 o 
  -7  -3   4      824.41      795.16     31.75 o 
  -6  -3   4      249.25      294.31     13.14 o 
  -5  -3   4      223.03      234.21     22.50 o 
  -4  -3   4     1381.01     1475.98     28.53 o 
  -3  -3   4      605.93      601.21     15.30 o 
  -2  -3   4    11002.57    11263.04    136.51 o 
  -1  -3   4      778.79      758.42     16.26 o 
   0  -3   4      367.70      307.30      9.72 o 
   1  -3   4      263.19      252.31      9.34 o 
   2  -3   4     7846.03     8145.00    102.87 o 
   3  -3   4       86.91      104.10      7.64 o 
   4  -3   4        3.63        5.28      3.81 o 
   5  -3   4     4685.09     4697.13     69.54 o 
   6  -3   4      162.33      166.85     11.74 o 
   7  -3   4      107.69       99.52     12.60 o 
   8  -3   4       19.10       25.30     32.47 o 
   9  -3   4        3.67       -6.47     11.59 o 
  10  -3   4       21.05       19.40     15.63 o 
  11  -3   4       46.81       53.62     22.63 o 
 -12  -2   4      134.08      125.05     27.89 o 
 -11  -2   4        1.05       10.75     10.05 o 
 -10  -2   4      531.85      599.76     33.18 o 
  -9  -2   4      157.02      160.35     24.79 o 
  -8  -2   4      841.49      823.42     33.34 o 
  -7  -2   4      280.74      243.93     55.10 o 
  -6  -2   4     5238.55     5359.40     91.15 o 
  -5  -2   4     1149.06     1096.96     23.71 o 
  -4  -2   4    17235.63    18362.71    256.55 o 
  -3  -2   4       17.61        4.27      3.43 o 
  -2  -2   4     4247.72     4240.35     79.52 o 
  -1  -2   4     2577.00     2724.78     37.61 o 
   0  -2   4     7961.25     8111.80     97.98 o 
   1  -2   4     8400.35     9018.00    109.02 o 
   2  -2   4    11688.18    12064.35    144.47 o 
   3  -2   4     2504.07     2285.68     36.13 o 
   4  -2   4    13563.04    14484.60    175.85 o 
   5  -2   4      278.59      241.48     11.37 o 
   6  -2   4      162.19      180.33     11.32 o 
   7  -2   4       29.56       20.37      9.14 o 
   8  -2   4       14.93       19.52      9.26 o 
   9  -2   4       40.16       36.85     12.80 o 
  10  -2   4        1.06       14.43      9.51 o 
  11  -2   4       59.02        5.93     14.55 o 
 -12  -1   4        4.05       15.77     10.37 o 
 -11  -1   4      459.97      434.64     37.86 o 
 -10  -1   4      281.57      315.99     25.52 o 
  -9  -1   4        2.14        9.69      9.01 o 
  -8  -1   4     1570.16     1466.42     48.23 o 
  -7  -1   4     2627.25     2553.71    204.50 o 
  -6  -1   4       71.00       65.77      7.21 o 
  -5  -1   4      171.07      135.54      8.72 o 
  -4  -1   4       90.01       69.43      6.25 o 
  -3  -1   4      588.88      572.18     13.89 o 
  -2  -1   4     8606.47     9652.37    116.02 o 
  -1  -1   4    19892.64    21398.30    245.94 o 
   0  -1   4     9798.68    10409.57    122.73 o 
   1  -1   4    18098.15    20205.81    232.20 o 
   2  -1   4    11527.01    13105.72    154.59 o 
   3  -1   4     2210.77     2293.37     34.99 o 
   4  -1   4     1292.54     1162.27     27.76 o 
   5  -1   4      496.32      474.76     14.51 o 
   6  -1   4     2320.17     2372.65     41.20 o 
   7  -1   4      691.46      630.45     33.27 o 
   8  -1   4     1302.76     1265.02     41.75 o 
   9  -1   4        7.78       18.26     11.32 o 
  10  -1   4      206.50      253.07     24.01 o 
  11  -1   4        3.35       -0.07      9.36 o 
 -11   0   4      187.75      231.93     29.77 o 
 -10   0   4      693.21      693.32     33.62 o 
  -9   0   4      194.32      243.30     39.47 o 
  -8   0   4      803.12      783.33     32.01 o 
  -7   0   4      883.38      871.26     26.27 o 
  -6   0   4     4632.44     4799.17     70.59 o 
  -5   0   4      650.79      832.45     29.68 o 
  -4   0   4    11163.41    11670.98    142.86 o 
  -3   0   4     1839.82     1871.60     30.45 o 
  -2   0   4     8624.17     9105.95    109.60 o 
  -1   0   4    15894.53    16973.97    196.84 o 
   0   0   4    13939.00    15166.70    216.79 o 
   1   0   4     5399.97     6040.79     73.34 o 
   2   0   4     1559.34     1586.28     24.93 o 
   3   0   4      802.97      832.07     16.78 o 
   4   0   4     9501.21     9679.63    119.29 o 
   5   0   4     1176.39      981.22     22.47 o 
   6   0   4     8165.66     8424.73    120.13 o 
   7   0   4       44.93       43.43     11.18 o 
   8   0   4     1047.46      957.40     36.21 o 
   9   0   4        1.85        3.60      8.76 o 
  10   0   4        2.01        9.30      9.53 o 
  11   0   4       79.68       94.33     16.76 o 
  12   0   4      104.59       84.58     26.40 o 
 -11   1   4       17.08       29.10     17.51 o 
 -10   1   4      274.26      304.71     24.36 o 
  -9   1   4      751.96      783.70     33.87 o 
  -8   1   4      579.00      610.72     32.87 o 
  -7   1   4      389.05      361.76     25.38 o 
  -6   1   4      950.66      787.32     21.40 o 
  -5   1   4     6728.61     6966.80     93.45 o 
  -4   1   4      274.71      258.91     19.06 o 
  -3   1   4     2570.46     2848.74     41.78 o 
  -2   1   4    18943.08    20995.79    242.65 o 
  -1   1   4     4245.53     4844.25     60.81 o 
   0   1   4     2806.12     3009.06     39.45 o 
   1   1   4    19723.46    21351.52    244.67 o 
   2   1   4     2123.76     2371.66     33.37 o 
   3   1   4      715.27      845.59     16.10 o 
   4   1   4      453.45      418.14     10.70 o 
   5   1   4       33.91       20.01      5.99 o 
   6   1   4     2642.13     2492.71     68.70 o 
   7   1   4      244.65      194.91     17.26 o 
   8   1   4       30.99       28.08      9.71 o 
   9   1   4      119.05      138.00     17.71 o 
  10   1   4      223.03      226.37     23.47 o 
  11   1   4      188.60      191.07     29.10 o 
  12   1   4        6.77       25.51     11.66 o 
 -11   2   4      139.83      173.24     34.22 o 
 -10   2   4       52.15       32.60     18.05 o 
  -9   2   4      707.64      770.03     52.00 o 
  -8   2   4      498.16      491.38     49.98 o 
  -7   2   4      215.17      211.25     13.35 o 
  -6   2   4     2400.09     2435.01     43.85 o 
  -5   2   4     1984.48     1890.52     35.00 o 
  -4   2   4     7129.98     7367.68     96.26 o 
  -3   2   4     6421.65     6636.38     85.36 o 
  -2   2   4    25506.66    27564.10    317.02 o 
  -1   2   4     2830.09     2999.80     40.76 o 
   0   2   4    13490.30    14641.01    170.73 o 
   1   2   4    10409.99    11863.09    139.85 o 
   2   2   4     2778.69     2918.39     40.30 o 
   3   2   4      252.80      243.07      7.55 o 
   4   2   4     4415.86     4827.77     84.78 o 
   5   2   4        0.17       -0.29      5.13 o 
   6   2   4     4514.28     4343.43     84.68 o 
   7   2   4       17.20       12.31      7.36 o 
   8   2   4     1621.29     1626.10     49.34 o 
   9   2   4       15.32       24.20     10.00 o 
  10   2   4      393.30      372.88     38.12 o 
  11   2   4       26.37       13.49     10.75 o 
  12   2   4       34.98       47.41     33.54 o 
 -11   3   4        0.85       -6.20     16.17 o 
 -10   3   4      118.87       94.84     26.40 o 
  -9   3   4        0.68        3.77     13.74 o 
  -8   3   4      452.48      467.65     25.63 o 
  -7   3   4      672.60      672.94     64.26 o 
  -6   3   4     1744.06     1726.67     44.55 o 
  -5   3   4       85.81       88.90      8.10 o 
  -4   3   4        4.80        6.20      3.76 o 
  -3   3   4     6331.85     7075.73     91.42 o 
  -2   3   4     3352.30     3466.33     48.21 o 
  -1   3   4      283.92      242.19     13.09 o 
   0   3   4     2469.76     2624.06     37.21 o 
   1   3   4     1968.13     2018.97     30.93 o 
   2   3   4     4160.74     4674.26     61.84 o 
   3   3   4     1535.42     1643.04     34.34 o 
   4   3   4      312.33      271.01      8.40 o 
   5   3   4      311.07      342.63     17.88 o 
   6   3   4      140.42      136.05     14.53 o 
   7   3   4      370.50      320.32     21.57 o 
   8   3   4        7.73        2.73     18.73 o 
   9   3   4      195.54      170.71     22.77 o 
  10   3   4       10.59       29.59     10.62 o 
  11   3   4       16.00       24.28     11.16 o 
  12   3   4      204.81      189.55     24.29 o 
 -10   4   4       40.75       65.47     23.71 o 
  -9   4   4      304.16      318.20     40.41 o 
  -8   4   4        1.64        9.86      8.98 o 
  -7   4   4     1742.76     1817.04     77.87 o 
  -6   4   4     2191.23     2104.08     58.87 o 
  -5   4   4     2335.34     2460.17     57.67 o 
  -4   4   4     1228.03     1232.14     55.83 o 
  -3   4   4     5358.21     5370.02     72.61 o 
  -2   4   4     4586.63     4379.37     78.59 o 
  -1   4   4     6021.99     6037.73     99.64 o 
   0   4   4     8777.21     8744.08    108.21 o 
   1   4   4     1380.57     1314.73     23.93 o 
   2   4   4    11972.85    12829.94    155.79 o 
   3   4   4      787.53      717.03     17.13 o 
   4   4   4     6941.04     7638.27    105.69 o 
   5   4   4      168.85      154.57     14.46 o 
   6   4   4     2130.30     2071.48     52.55 o 
   7   4   4      434.87      431.45     25.69 o 
   8   4   4      807.58      784.80     34.43 o 
   9   4   4        2.98       14.17      8.52 o 
  10   4   4      381.16      399.25     56.72 o 
  11   4   4      203.37      243.47     25.80 o 
  12   4   4      186.77      169.92     23.73 o 
 -10   5   4       25.96       34.22     21.29 o 
  -9   5   4       83.60      136.87     29.64 o 
  -8   5   4      110.05      122.40     26.40 o 
  -7   5   4      187.96      203.34     20.92 o 
  -6   5   4     1273.34     1172.67     69.11 o 
  -5   5   4       40.76       52.19     11.39 o 
  -4   5   4      123.61      117.43     13.96 o 
  -3   5   4     2434.39     2380.25     54.87 o 
  -2   5   4       20.80       33.09      7.81 o 
  -1   5   4     2353.45     2397.32     85.54 o 
   0   5   4     3838.64     3758.76     53.31 o 
   1   5   4        3.56        6.75      3.35 o 
   2   5   4     1129.90     1129.21     23.75 o 
   3   5   4      555.84      501.12     15.19 o 
   4   5   4      387.52      439.28     14.16 o 
   5   5   4       50.16       38.92     19.13 o 
   6   5   4     1698.56     1675.47     47.51 o 
   7   5   4       18.33       11.79      8.87 o 
   8   5   4        1.88        0.29      8.66 o 
   9   5   4      236.16      217.07     28.69 o 
  10   5   4       32.96       44.95     14.95 o 
  11   5   4       16.28       25.38     23.17 o 
  -9   6   4      176.17      172.44     33.68 o 
  -8   6   4        6.50       21.06     11.05 o 
  -7   6   4      551.25      634.20     34.35 o 
  -6   6   4      209.01      180.33     24.11 o 
  -5   6   4     2241.79     2346.23     61.29 o 
  -4   6   4      413.98      435.68     25.23 o 
  -3   6   4     1334.60     1198.39     64.12 o 
  -2   6   4      359.16      323.25     20.09 o 
  -1   6   4     6478.74     6278.73    167.86 o 
   0   6   4     2599.50     2497.65     55.60 o 
   1   6   4     7872.45     7701.89    101.49 o 
   2   6   4     4531.55     4610.01     67.54 o 
   3   6   4     1714.69     1470.31     30.39 o 
   4   6   4    12251.14    12366.17    157.12 o 
   5   6   4     1948.36     1989.07     51.42 o 
   6   6   4      484.84      466.61     25.70 o 
   7   6   4      100.92      123.21     17.12 o 
   8   6   4       67.11       78.59     15.12 o 
   9   6   4        1.09        4.56      9.36 o 
  10   6   4      320.74      421.40     32.94 o 
  11   6   4       25.28        5.66     11.62 o 
  -8   7   4       18.16       27.39     12.10 o 
  -7   7   4      108.13      135.06     22.23 o 
  -6   7   4        2.30        1.15     10.09 o 
  -5   7   4       23.94       19.27     13.74 o 
  -4   7   4      587.80      573.25     29.49 o 
  -3   7   4       30.85       51.46     11.71 o 
  -2   7   4      105.58      122.23     18.99 o 
  -1   7   4     1587.89     1556.50     44.38 o 
   0   7   4      130.78      121.99     14.54 o 
   1   7   4      143.64      142.87     22.36 o 
   2   7   4     2340.07     2170.87    132.58 o 
   3   7   4        3.02        2.13      4.54 o 
   4   7   4      794.02      816.92     22.86 o 
   5   7   4      278.86      258.30     20.07 o 
   6   7   4       88.85       76.39     14.95 o 
   7   7   4       22.52       13.30      9.12 o 
   8   7   4       77.27       86.77     16.09 o 
   9   7   4      138.98      109.82     18.41 o 
  10   7   4       52.66      103.08     19.21 o 
  11   7   4        3.23       -7.39     11.47 o 
  -7   8   4        8.58       15.57     12.01 o 
  -6   8   4       12.55        7.07      9.55 o 
  -5   8   4      764.61      771.70     50.65 o 
  -4   8   4      367.70      352.74     27.00 o 
  -3   8   4     1351.43     1239.72     43.91 o 
  -2   8   4      184.38      180.89     19.13 o 
  -1   8   4     1087.90     1092.29     38.58 o 
   0   8   4      694.80      623.30     28.47 o 
   1   8   4     5801.31     5707.59    108.32 o 
   2   8   4     1160.05     1050.96     36.64 o 
   3   8   4     2525.61     2445.83     59.95 o 
   4   8   4       77.58       78.30      9.83 o 
   5   8   4     2480.29     2528.07     95.92 o 
   6   8   4     2778.34     2804.81     70.98 o 
   7   8   4      217.83      224.66     47.02 o 
   8   8   4       88.34       90.24     16.46 o 
   9   8   4        2.22       -1.03      9.97 o 
  10   8   4       63.80       86.72     18.56 o 
  -6   9   4        0.56       22.11     12.26 o 
  -5   9   4       87.35       77.21     16.29 o 
  -4   9   4       69.28       50.29     14.95 o 
  -3   9   4       78.66      104.42     18.19 o 
  -2   9   4       47.17       52.51     12.97 o 
  -1   9   4      111.02      146.17     18.64 o 
   0   9   4      133.95      109.93     16.44 o 
   1   9   4      660.44      681.70     31.39 o 
   2   9   4        0.14        4.74      8.52 o 
   3   9   4      254.70      232.25     26.40 o 
   4   9   4        0.61       -0.98      7.70 o 
   5   9   4       99.69      104.27     23.98 o 
   6   9   4       19.61       26.51     10.76 o 
   7   9   4      124.70      142.94     20.02 o 
   8   9   4       47.47       59.76     15.23 o 
   9   9   4        5.39        7.17     11.09 o 
  10   9   4        1.04        4.10     12.35 o 
  -5  10   4        7.26       19.20     12.48 o 
  -4  10   4      185.37      180.88     30.04 o 
  -3  10   4      712.89      653.59     37.53 o 
  -2  10   4      902.43      890.96     46.75 o 
  -1  10   4      915.47      919.45     39.59 o 
   0  10   4      223.03      254.61     24.19 o 
   1  10   4      591.77      608.92     33.21 o 
   2  10   4      150.76      173.85     20.15 o 
   3  10   4     1425.33     1496.20     73.69 o 
   4  10   4       21.75       22.63     15.09 o 
   5  10   4      428.72      484.17     48.77 o 
   6  10   4      109.39      149.00     30.45 o 
   7  10   4     1755.77     1716.54     86.76 o 
   8  10   4      556.32      492.38     34.79 o 
   9  10   4       64.18       89.43     17.95 o 
  -4  11   4        1.09       12.68     11.91 o 
  -3  11   4       13.83        7.34     11.33 o 
  -2  11   4       10.91       28.02     14.28 o 
  -1  11   4       18.25       30.72     11.62 o 
   0  11   4       35.93       39.49     13.33 o 
   1  11   4        6.97       -7.92      9.36 o 
   2  11   4      122.31      169.25     20.94 o 
   3  11   4        6.58        5.06      9.19 o 
   4  11   4        8.65       40.15     19.94 o 
   5  11   4       62.76       35.56     18.32 o 
   6  11   4        3.70       30.18     16.44 o 
   7  11   4        0.09       10.51     16.97 o 
  -1  12   4      379.04      395.64     32.95 o 
   0  12   4      251.34      268.92     28.09 o 
   1  12   4      142.29      170.00     45.80 o 
   2  12   4      185.59      218.96     24.77 o 
   3  12   4      251.45      299.79     27.73 o 
   4  12   4      317.45      293.14     43.11 o 
   5  12   4      391.05      482.82     53.89 o 
  -4 -11   5       22.79       46.34     17.24 o 
  -3 -11   5        0.06       -5.39     11.05 o 
  -2 -11   5       56.22      122.59     25.06 o 
  -1 -11   5      155.51      221.20     32.87 o 
   0 -11   5      951.18      952.71     59.27 o 
   1 -11   5      184.84      204.77     32.60 o 
   2 -11   5       51.52       97.26     24.79 o 
  -8 -10   5       68.47      109.66     30.18 o 
  -7 -10   5       30.77       18.32     19.94 o 
  -6 -10   5       41.47       79.48     23.17 o 
  -4 -10   5      126.13      168.39     26.13 o 
  -3 -10   5       66.27       98.34     21.02 o 
  -2 -10   5       32.01       57.35     25.87 o 
  -1 -10   5        3.35        7.97      8.93 o 
   0 -10   5      110.11      118.84     16.33 o 
   1 -10   5       14.44       18.24     11.32 o 
   2 -10   5      108.20      105.85     16.31 o 
   3 -10   5        9.71       19.71     11.70 o 
   4 -10   5      264.95      299.62     27.90 o 
  -9  -9   5       62.07       82.72     26.67 o 
  -8  -9   5      146.00      108.85     29.37 o 
  -7  -9   5        9.22       28.02     18.59 o 
  -6  -9   5        2.82      -11.41      9.77 o 
  -5  -9   5       32.05       31.37      7.91 o 
  -4  -9   5      188.22      247.24     16.01 o 
  -3  -9   5      250.02      266.70     20.38 o 
  -2  -9   5        9.77       22.78      9.71 o 
  -1  -9   5      351.04      371.29     24.07 o 
   0  -9   5      411.48      415.56     26.00 o 
   1  -9   5      571.27      553.55     29.05 o 
   2  -9   5     2055.10     2010.50     58.06 o 
   3  -9   5      290.44      292.77     25.09 o 
   4  -9   5        3.81       15.49     11.20 o 
   5  -9   5      204.97      206.88     23.72 o 
   6  -9   5       56.59      115.13     28.16 o 
 -10  -8   5      108.78      110.47     30.45 o 
  -9  -8   5        0.92        9.97     18.05 o 
  -8  -8   5       14.81       18.02     14.55 o 
  -7  -8   5       85.85      106.68     29.10 o 
  -6  -8   5       68.39       48.64     11.43 o 
  -5  -8   5        3.18        7.62      6.31 o 
  -4  -8   5      168.69      219.77     14.78 o 
  -3  -8   5      350.74      327.37     16.76 o 
  -2  -8   5       16.76       21.35      6.61 o 
  -1  -8   5      182.02      153.54     33.95 o 
   0  -8   5        0.34       -1.27      8.62 o 
   1  -8   5       12.33       32.33      9.90 o 
   2  -8   5       42.17       46.69     12.17 o 
   3  -8   5       49.61       22.50     15.49 o 
   4  -8   5      583.22      545.11     31.16 o 
   5  -8   5        1.36        4.04      9.70 o 
   6  -8   5      165.13      208.73     23.72 o 
   7  -8   5       29.72        9.70     11.32 o 
 -10  -7   5      157.29      149.71     22.43 o 
  -9  -7   5       17.08       20.65     11.25 o 
  -8  -7   5       35.55       37.65     13.07 o 
  -7  -7   5      405.95      377.28     27.06 o 
  -6  -7   5      319.11      362.68     23.81 o 
  -5  -7   5        1.54        9.06      5.84 o 
  -4  -7   5       22.90       25.24      8.27 o 
  -3  -7   5     1042.89      953.14     25.86 o 
  -2  -7   5     1512.36     1474.44     32.36 o 
  -1  -7   5      126.02      127.97     15.05 o 
   0  -7   5        8.20       10.25      7.11 o 
   1  -7   5      304.74      299.12     19.94 o 
   2  -7   5      622.45      632.56     27.74 o 
   3  -7   5     1531.82     1433.38     44.50 o 
   4  -7   5     1855.40     1761.35     51.72 o 
   5  -7   5      188.63      199.10     21.12 o 
   6  -7   5      292.51      345.01     42.84 o 
   7  -7   5      227.15      248.61     25.18 o 
   8  -7   5      197.62      275.09     39.07 o 
 -11  -6   5        9.86       23.38     13.91 o 
 -10  -6   5       11.65       16.15     11.72 o 
  -9  -6   5      352.06      376.60     29.27 o 
  -8  -6   5        2.96        2.58      9.88 o 
  -7  -6   5        9.66       34.22     14.01 o 
  -6  -6   5       13.82       24.48     10.78 o 
  -5  -6   5        4.45       12.26      5.65 o 
  -4  -6   5      396.53      369.35     15.52 o 
  -3  -6   5      130.65      108.65      9.60 o 
  -2  -6   5     2320.86     2169.39     39.76 o 
  -1  -6   5      350.18      320.26     18.44 o 
   0  -6   5      111.57       98.85      9.03 o 
   1  -6   5      234.35      223.81     12.38 o 
   2  -6   5      116.48      127.85     10.39 o 
   3  -6   5      279.99      257.08     19.20 o 
   4  -6   5        0.22       -3.73      7.82 o 
   5  -6   5      130.26      180.50     18.56 o 
   6  -6   5       71.45       87.24     15.40 o 
   7  -6   5      131.21      135.32     18.26 o 
   8  -6   5       71.71       80.83     22.09 o 
   9  -6   5       39.51       44.99     19.40 o 
 -11  -5   5        6.59       -5.01     10.08 o 
 -10  -5   5       21.23       38.93     12.68 o 
  -9  -5   5       31.67       34.91     12.17 o 
  -8  -5   5     1370.37     1331.19     46.67 o 
  -7  -5   5        1.93       13.47     10.24 o 
  -6  -5   5        7.68        6.38      5.57 o 
  -5  -5   5     3476.22     3192.43    102.51 o 
  -4  -5   5      112.66      102.78      9.27 o 
  -3  -5   5        3.72       14.46      5.75 o 
  -2  -5   5     4291.22     4253.69     62.70 o 
  -1  -5   5     5241.38     5165.82     72.36 o 
   0  -5   5      785.56      573.30     16.46 o 
   1  -5   5     2453.77     2551.84     42.77 o 
   2  -5   5      224.82      240.01     12.11 o 
   3  -5   5       30.20       24.69      7.60 o 
   4  -5   5     1388.87     1341.58     40.69 o 
   5  -5   5     1013.55      981.91     34.38 o 
   6  -5   5      207.53      209.31     19.47 o 
   7  -5   5        6.58        0.98      8.93 o 
   8  -5   5      501.35      434.59     43.92 o 
   9  -5   5      154.74      141.18     30.45 o 
 -11  -4   5       66.05       47.18     13.52 o 
 -10  -4   5       38.71       42.71     12.18 o 
  -9  -4   5      312.62      301.02     36.78 o 
  -8  -4   5        0.21        8.03      8.48 o 
  -7  -4   5      289.06      217.43     26.40 o 
  -6  -4   5       13.31       18.30      6.07 o 
  -5  -4   5       39.72       50.49      8.66 o 
  -4  -4   5      416.34      369.26     13.63 o 
  -3  -4   5     2803.61     2941.16     46.05 o 
  -2  -4   5      282.22      314.22     11.38 o 
  -1  -4   5      675.26      588.81     15.32 o 
   0  -4   5      166.22      121.03     11.86 o 
   1  -4   5      184.59      254.27     10.67 o 
   2  -4   5     1116.97     1297.80     37.46 o 
   3  -4   5       94.50       63.58      7.25 o 
   4  -4   5      372.31      333.97     14.06 o 
   5  -4   5       20.83       20.91      6.14 o 
   6  -4   5      634.08      637.80     21.17 o 
   7  -4   5      197.55      248.05     20.37 o 
   8  -4   5      118.13      131.21     25.87 o 
   9  -4   5      303.94      244.37     36.10 o 
  10  -4   5        0.33       27.21     16.97 o 
 -11  -3   5       77.64       89.22     17.42 o 
 -10  -3   5       72.35       73.64     14.93 o 
  -9  -3   5      286.53      255.51     23.24 o 
  -8  -3   5        4.07       12.23      8.47 o 
  -7  -3   5       47.93       47.42     14.82 o 
  -6  -3   5     2921.52     2747.46    128.01 o 
  -5  -3   5     2002.08     2029.42     37.40 o 
  -4  -3   5      463.65      450.76     14.58 o 
  -3  -3   5     2837.22     2744.87     42.48 o 
  -2  -3   5       18.70       26.72      4.27 o 
  -1  -3   5     1990.08     1919.87     30.53 o 
   0  -3   5     7106.40     7408.27     93.00 o 
   1  -3   5     7170.70     6933.39     88.54 o 
   2  -3   5      826.54      678.36     17.54 o 
   3  -3   5     6161.98     6667.88     88.46 o 
   4  -3   5       95.14       75.15      9.20 o 
   5  -3   5      945.78      933.99     23.56 o 
   6  -3   5     1914.49     1857.18     37.70 o 
   7  -3   5      226.12      219.57     13.98 o 
   8  -3   5      434.20      494.03     26.21 o 
   9  -3   5       98.19      107.77     25.06 o 
  10  -3   5      241.60      181.33     34.22 o 
  11  -3   5       32.83       29.64     19.94 o 
 -12  -2   5       10.51       11.15     16.57 o 
 -11  -2   5       48.53       36.77     19.40 o 
 -10  -2   5      527.14      517.57     32.20 o 
  -9  -2   5      579.29      562.57     31.24 o 
  -8  -2   5      190.66      185.98     19.94 o 
  -7  -2   5      747.51      785.46     30.66 o 
  -6  -2   5      146.36      138.05      9.83 o 
  -5  -2   5     1203.54     1307.03     27.33 o 
  -4  -2   5     2481.14     2874.96     44.94 o 
  -3  -2   5      420.70      497.85     13.68 o 
  -2  -2   5     1632.40     1777.83     28.57 o 
  -1  -2   5     3621.74     3881.74     51.34 o 
   0  -2   5     2522.15     2612.39     36.72 o 
   1  -2   5       22.33       15.94      3.37 o 
   2  -2   5     1601.12     1512.12     25.97 o 
   3  -2   5      306.46      409.09     12.59 o 
   4  -2   5     2594.65     2933.99     46.13 o 
   5  -2   5     1378.19     1273.63     27.17 o 
   6  -2   5     1575.73     1463.24     31.06 o 
   7  -2   5        4.43        2.33      6.98 o 
   8  -2   5     1162.21     1173.47     40.23 o 
   9  -2   5       58.82      106.61     16.08 o 
  10  -2   5       64.84      115.34     16.99 o 
  11  -2   5        4.27       10.78     15.36 o 
 -11  -1   5       20.36       26.44     12.66 o 
 -10  -1   5       33.90       56.46     12.01 o 
  -9  -1   5       61.40       77.25     14.36 o 
  -8  -1   5      264.55      241.26     20.36 o 
  -7  -1   5       16.55       12.55      5.06 o 
  -6  -1   5      363.07      329.27     13.86 o 
  -5  -1   5       13.70       13.53      7.63 o 
  -4  -1   5     4119.71     4035.57     67.94 o 
  -3  -1   5     1476.44     1335.46     24.34 o 
  -2  -1   5      991.35     1011.20     18.51 o 
  -1  -1   5     7508.59     7983.80     96.71 o 
   0  -1   5     1144.02     1245.65     34.49 o 
   1  -1   5    16373.52    17329.65    200.86 o 
   2  -1   5     4324.92     4386.83     57.85 o 
   3  -1   5    11145.14    11627.78    140.81 o 
   4  -1   5      148.90      110.34      7.53 o 
   5  -1   5     5089.45     5267.18     73.44 o 
   6  -1   5      628.99      611.96     17.88 o 
   7  -1   5      299.58      310.76     20.78 o 
   8  -1   5      190.77      210.46     19.47 o 
   9  -1   5      309.65      370.42     73.42 o 
  10  -1   5      188.82      221.28     22.62 o 
  11  -1   5      129.41      118.46     17.48 o 
 -11   0   5      242.34      246.25     24.54 o 
 -10   0   5      148.89      189.80     21.10 o 
  -9   0   5       88.67       77.93     33.68 o 
  -8   0   5       45.18       50.06     11.74 o 
  -7   0   5     4006.07     3781.95    165.51 o 
  -6   0   5       65.80       59.74      7.34 o 
  -5   0   5      474.10      562.68     16.55 o 
  -4   0   5     2018.19     1790.18     33.81 o 
  -3   0   5      647.76      634.06     15.01 o 
  -2   0   5      415.80      420.41     10.76 o 
  -1   0   5     2472.30     2672.78     36.30 o 
   0   0   5     1010.06     1022.06     16.84 o 
   1   0   5     3285.53     3372.29     44.38 o 
   2   0   5      121.14      116.60      8.30 o 
   3   0   5       49.79       67.48      5.16 o 
   4   0   5     1343.55     1415.71     34.48 o 
   5   0   5     1991.53     1901.19     32.70 o 
   6   0   5      268.04      287.95     12.02 o 
   7   0   5       83.40       68.50     11.88 o 
   8   0   5     1716.28     1517.96     73.82 o 
   9   0   5        9.24        6.89      8.93 o 
  10   0   5        6.19        5.80      8.44 o 
  11   0   5      125.95      168.89     21.62 o 
 -11   1   5       58.17       76.25     23.44 o 
 -10   1   5       10.17       11.85      8.61 o 
  -9   1   5       95.21       90.31     14.86 o 
  -8   1   5       16.48       10.82      8.47 o 
  -7   1   5      360.19      369.56     16.10 o 
  -6   1   5      264.09      265.86     13.20 o 
  -5   1   5       36.86       64.68      7.11 o 
  -4   1   5     2467.31     2910.32     45.15 o 
  -3   1   5      210.01      208.93      8.86 o 
  -2   1   5      102.12       73.89      5.36 o 
  -1   1   5     1603.45     1587.41     24.47 o 
   0   1   5     8819.54     9658.44    115.01 o 
   1   1   5     3139.95     3232.18     43.16 o 
   2   1   5      370.64      405.93     10.50 o 
   3   1   5    11704.94    11823.73    141.64 o 
   4   1   5     2439.78     2456.23     37.27 o 
   5   1   5     8853.45     9001.71    113.55 o 
   6   1   5     2140.72     2111.22     51.34 o 
   7   1   5     4744.69     4592.29     92.10 o 
   8   1   5       66.11       85.64     21.29 o 
   9   1   5      442.95      455.36     28.85 o 
  10   1   5       70.96      114.38     18.59 o 
  11   1   5      313.07      389.60     30.71 o 
  12   1   5      102.58      121.63     23.84 o 
 -11   2   5       99.44      139.30     30.45 o 
 -10   2   5       64.81      110.47     26.13 o 
  -9   2   5       73.22       79.21     21.82 o 
  -8   2   5     1989.34     1849.33     91.74 o 
  -7   2   5       47.88       55.02      9.41 o 
  -6   2   5       82.64       69.43      8.27 o 
  -5   2   5     5387.42     5344.71     76.33 o 
  -4   2   5        5.58       12.95      4.37 o 
  -3   2   5     2176.56     2290.33     36.44 o 
  -2   2   5     1058.75     1007.29     19.23 o 
  -1   2   5     2205.29     2378.07     34.55 o 
   0   2   5       12.51       31.71      3.67 o 
   1   2   5      146.72      146.06      6.99 o 
   2   2   5     2102.49     2359.27     34.68 o 
   3   2   5      777.18      850.71     16.86 o 
   4   2   5     2179.74     2607.18     38.32 o 
   5   2   5     1526.32     1652.36     68.57 o 
   6   2   5        8.64        5.59      6.71 o 
   7   2   5     1569.88     1463.31     43.24 o 
   8   2   5     1128.60     1020.39     37.72 o 
   9   2   5      366.17      300.04     24.28 o 
  10   2   5      561.23      618.17     34.10 o 
  11   2   5       17.45       44.15     19.53 o 
  12   2   5        8.57        4.67     10.81 o 
 -11   3   5       88.79      144.41     32.33 o 
 -10   3   5       39.87       63.32     21.02 o 
  -9   3   5      481.78      550.18     48.50 o 
  -8   3   5        9.25       11.71      8.47 o 
  -7   3   5       11.06        1.54     11.05 o 
  -6   3   5      409.88      362.61     15.81 o 
  -5   3   5       95.71      113.22      9.18 o 
  -4   3   5     2902.70     3186.72     49.62 o 
  -3   3   5     1423.60     1700.51     29.78 o 
  -2   3   5     5458.35     6271.66     81.17 o 
  -1   3   5      842.89      791.55     15.94 o 
   0   3   5       54.41       38.97      4.14 o 
   1   3   5      622.17      579.76     13.65 o 
   2   3   5       21.88       24.93      4.03 o 
   3   3   5     3167.16     2945.87     43.19 o 
   4   3   5       13.11       15.69      4.68 o 
   5   3   5     5788.79     5678.74    117.61 o 
   6   3   5      151.68      135.99     14.76 o 
   7   3   5     4224.03     3946.97     83.82 o 
   8   3   5     1234.00     1076.19     39.32 o 
   9   3   5      849.16      750.75     44.19 o 
  10   3   5       32.23       53.65     12.86 o 
  11   3   5      265.83      269.24     27.04 o 
  12   3   5        2.99       11.28     15.36 o 
 -10   4   5        4.75      -11.32     15.09 o 
  -9   4   5      233.53      237.10     36.10 o 
  -8   4   5       23.89       42.61     12.45 o 
  -7   4   5       28.75       54.34     16.03 o 
  -6   4   5      835.14      792.72     31.52 o 
  -5   4   5      161.48      164.36     15.80 o 
  -4   4   5        1.47        1.74      3.74 o 
  -3   4   5     4441.07     4555.10     63.80 o 
  -2   4   5     1371.83     1326.12     34.39 o 
  -1   4   5      332.08      313.71      8.90 o 
   0   4   5     3090.92     3068.71     44.40 o 
   1   4   5     2375.86     2417.80     37.85 o 
   2   4   5      420.51      377.21     12.12 o 
   3   4   5      116.10      221.35     19.72 o 
   4   4   5       38.69       26.77      4.40 o 
   5   4   5        3.72       -0.38      5.81 o 
   6   4   5       27.84       28.99      8.59 o 
   7   4   5      253.83      239.12     20.51 o 
   8   4   5      169.11      188.62     32.33 o 
   9   4   5      296.59      303.20     25.90 o 
  10   4   5      163.88      177.53     21.71 o 
  11   4   5       26.97       30.75     11.26 o 
  12   4   5       58.47      121.38     21.14 o 
 -10   5   5        0.85       10.24     18.59 o 
  -9   5   5       41.50       68.70     23.44 o 
  -8   5   5        8.79       20.49     10.94 o 
  -7   5   5      417.72      496.92     32.87 o 
  -6   5   5       56.56       53.05     11.14 o 
  -5   5   5        2.29       -3.68      7.10 o 
  -4   5   5      113.64      117.81     22.50 o 
  -3   5   5      590.14      604.02     24.56 o 
  -2   5   5     1388.32     1438.65     38.77 o 
  -1   5   5        0.96       -1.34      5.29 o 
   0   5   5    13660.49    14769.94    178.54 o 
   1   5   5        9.51        3.06      3.46 o 
   2   5   5      300.50      348.14     12.64 o 
   3   5   5      967.67     1040.06     23.31 o 
   4   5   5      293.06      288.58     11.93 o 
   5   5   5     2417.09     2304.61     55.01 o 
   6   5   5      349.80      308.02     21.23 o 
   7   5   5      518.04      538.14     41.09 o 
   8   5   5       53.22       45.90     12.75 o 
   9   5   5     2209.49     2237.29     76.25 o 
  10   5   5      307.97      248.94     25.91 o 
  11   5   5      349.64      385.97     40.82 o 
  -9   6   5       62.34       85.41     26.13 o 
  -8   6   5       66.16       58.99     20.75 o 
  -7   6   5      110.41      123.58     18.53 o 
  -6   6   5        1.36       -0.69      9.04 o 
  -5   6   5      755.64      724.46     32.29 o 
  -4   6   5      734.67      660.99     29.23 o 
  -3   6   5      257.01      219.94     18.57 o 
  -2   6   5       36.38       37.37     12.12 o 
  -1   6   5     1143.03     1134.12     34.95 o 
   0   6   5     1151.12     1148.93     34.46 o 
   1   6   5       43.60       62.87     10.37 o 
   2   6   5      674.47      594.73     17.58 o 
   3   6   5     2672.03     2687.04     45.88 o 
   4   6   5      328.30      308.10     17.37 o 
   5   6   5      557.49      545.63     47.69 o 
   6   6   5      385.61      430.06     25.60 o 
   7   6   5        1.51       15.89      8.80 o 
   8   6   5       45.38       63.28     30.98 o 
   9   6   5      277.43      262.40     42.70 o 
  10   6   5       31.06       37.64     17.11 o 
  11   6   5        0.08      -15.54     10.36 o 
  -8   7   5        1.35        8.17     17.24 o 
  -7   7   5       70.40       97.21     16.95 o 
  -6   7   5       92.10       76.08     19.40 o 
  -5   7   5      619.65      689.43     54.29 o 
  -4   7   5       51.66       31.57     12.10 o 
  -3   7   5       24.39       17.07     13.20 o 
  -2   7   5       40.12       39.83     10.24 o 
  -1   7   5      357.52      352.29     23.84 o 
   0   7   5     3037.67     2957.82    124.21 o 
   1   7   5     1718.35     1719.09     74.36 o 
   2   7   5     8777.90     8736.50    127.06 o 
   3   7   5       63.03       51.74      7.38 o 
   4   7   5      240.37      266.70     14.14 o 
   5   7   5        3.09        1.52      9.16 o 
   6   7   5      710.48      716.54     31.45 o 
   7   7   5      874.01      927.20     38.22 o 
   8   7   5       11.63       19.76     11.72 o 
   9   7   5      189.68      192.03     23.14 o 
  10   7   5       63.04       92.87     40.41 o 
  11   7   5      427.81      481.23     37.55 o 
  -7   8   5        2.31       13.08     15.90 o 
  -6   8   5      304.38      285.75     27.04 o 
  -5   8   5        0.41        3.96      9.09 o 
  -4   8   5       61.60       58.74     14.08 o 
  -3   8   5     1434.09     1413.38     46.76 o 
  -2   8   5      225.32      238.63     21.43 o 
  -1   8   5        2.81       -2.41      8.29 o 
   0   8   5       68.37       64.29     13.05 o 
   1   8   5      217.92      216.70     19.28 o 
   2   8   5      430.45      413.31     24.21 o 
   3   8   5        3.20        1.84      7.32 o 
   4   8   5      114.59      108.04     11.14 o 
   5   8   5      632.12      688.74     39.20 o 
   6   8   5       90.61       91.38     16.22 o 
   7   8   5      434.41      447.48     30.23 o 
   8   8   5      104.06      118.90     18.92 o 
   9   8   5       50.11       86.93     17.52 o 
  10   8   5       42.94       72.78     17.14 o 
  -6   9   5        0.03       13.48     13.61 o 
  -5   9   5      233.61      266.24     26.55 o 
  -4   9   5       81.47       94.07     16.84 o 
  -3   9   5       23.51       28.49     12.50 o 
  -2   9   5      374.84      400.15     40.41 o 
  -1   9   5        0.83       -2.40      7.78 o 
   0   9   5      237.96      224.07     21.43 o 
   1   9   5      276.12      309.08     26.13 o 
   2   9   5      894.27      899.68     35.83 o 
   3   9   5      461.82      454.80     35.03 o 
   4   9   5     2917.22     2904.97     69.70 o 
   5   9   5        3.15       -2.42     10.78 o 
   6   9   5      483.92      511.30     51.87 o 
   7   9   5      327.01      342.37     27.96 o 
   8   9   5      812.46      835.72     39.99 o 
   9   9   5      306.63      281.92     51.60 o 
  -5  10   5       35.39       25.33     16.57 o 
  -4  10   5      172.67      171.69     22.61 o 
  -3  10   5        6.12       11.84     10.47 o 
  -2  10   5       12.73       19.92     13.07 o 
  -1  10   5      178.32      224.19     23.34 o 
   0  10   5       26.01       30.86     16.30 o 
   1  10   5        8.58        6.57      9.84 o 
   2  10   5        1.27      -15.60     14.01 o 
   3  10   5       19.55       26.13     11.19 o 
   4  10   5       34.85       17.24     15.63 o 
   5  10   5      112.54       80.83     23.17 o 
   6  10   5       81.33       89.99     25.60 o 
   7  10   5       16.95       38.26     18.86 o 
   8  10   5      117.41       95.61     18.18 o 
   9  10   5      100.23      149.93     22.82 o 
  -3  11   5       70.18      116.43     29.91 o 
  -2  11   5        0.83       -5.95     11.72 o 
  -1  11   5       18.14       16.94     11.78 o 
   0  11   5       48.26       71.65     16.09 o 
   1  11   5      141.40      187.53     22.47 o 
   2  11   5       66.24       69.80     14.86 o 
   3  11   5       12.72        7.23     10.16 o 
   4  11   5     1004.99     1085.27     68.44 o 
   5  11   5      539.25      569.31     54.96 o 
   6  11   5      701.83      669.27     60.35 o 
   7  11   5       30.49       68.17     26.13 o 
  -1  12   5        5.76       18.22     11.81 o 
   0  12   5       10.96      -13.01     16.84 o 
   1  12   5      141.80      149.11     21.67 o 
   2  12   5        0.49       23.07     23.17 o 
   3  12   5      119.92      122.13     26.94 o 
   4  12   5        6.00       28.83     20.48 o 
   5  12   5        2.27       39.61     20.75 o 
  -4 -11   6       52.08       78.67     20.48 o 
  -3 -11   6        6.16       30.45     14.82 o 
  -2 -11   6       44.72      138.49     26.13 o 
  -1 -11   6       41.98       76.79     20.75 o 
   0 -11   6      108.28      134.18     27.48 o 
   1 -11   6       24.41       67.09     19.94 o 
   2 -11   6       30.61       85.95     23.17 o 
  -7 -10   6      140.12      104.27     28.29 o 
  -6 -10   6      650.82      652.02     52.54 o 
  -4 -10   6      367.06      453.72     38.80 o 
  -3 -10   6        3.53       14.28     14.28 o 
  -2 -10   6      429.34      570.92     45.53 o 
  -1 -10   6      240.11      213.39     30.98 o 
   0 -10   6      383.06      495.21     44.46 o 
   1 -10   6       79.58       80.83     21.29 o 
   2 -10   6        2.80       -7.01     14.01 o 
   3 -10   6        0.04        8.61     10.20 o 
   4 -10   6        1.82       15.16     12.39 o 
  -8  -9   6       56.28       47.42     21.55 o 
  -7  -9   6      215.47      182.40     33.68 o 
  -6  -9   6       17.83       21.29     13.20 o 
  -5  -9   6      257.35      222.89     27.08 o 
  -4  -9   6       46.38       65.21     12.19 o 
  -3  -9   6      149.87      150.61     23.71 o 
  -2  -9   6       37.02       60.68     11.72 o 
  -1  -9   6        0.32        5.07      8.08 o 
   0  -9   6        2.47       -1.89      7.81 o 
   1  -9   6      104.37      105.22     16.03 o 
   2  -9   6       62.21       78.83     28.83 o 
   3  -9   6       10.73       10.62     10.64 o 
   4  -9   6        9.41        0.75      9.89 o 
   5  -9   6        4.90        0.29     11.72 o 
   6  -9   6      117.74      117.65     19.49 o 
  -9  -8   6      267.47      328.71     45.53 o 
  -8  -8   6      257.65      237.64     39.34 o 
  -6  -8   6      424.54      458.30     39.88 o 
  -5  -8   6     1673.92     1606.93     37.98 o 
  -4  -8   6     3072.25     2989.24     68.76 o 
  -3  -8   6      864.69      827.10     35.58 o 
  -2  -8   6     1393.23     1329.46     32.38 o 
  -1  -8   6      440.33      390.65     44.46 o 
   0  -8   6      929.52      888.97     33.02 o 
   1  -8   6      275.63      274.08     20.75 o 
   2  -8   6       95.52      103.58     15.34 o 
   3  -8   6       15.48       26.70     11.89 o 
   4  -8   6        2.59        6.75      9.44 o 
   5  -8   6      108.48      124.85     18.10 o 
   6  -8   6      146.88      209.55     23.23 o 
   7  -8   6       12.91        8.44     11.50 o 
 -10  -7   6       27.93       58.47     26.67 o 
  -9  -7   6      273.98      257.31     40.41 o 
  -8  -7   6        5.39        2.75      9.72 o 
  -7  -7   6     1025.55     1012.32     39.20 o 
  -6  -7   6       75.20       95.76     18.86 o 
  -5  -7   6     1149.81     1028.80     28.34 o 
  -4  -7   6       77.20       98.62     10.42 o 
  -3  -7   6      432.52      394.07     20.74 o 
  -2  -7   6      154.10      153.07     11.56 o 
  -1  -7   6       81.35       83.09      9.46 o 
   0  -7   6       86.97       81.13      9.22 o 
   1  -7   6       88.46       86.53     15.63 o 
   2  -7   6       49.60       66.63     12.66 o 
   3  -7   6      252.14      200.53     35.30 o 
   4  -7   6        0.13       -4.82      8.93 o 
   5  -7   6       89.61      118.26     46.21 o 
   6  -7   6       16.81       26.45     10.65 o 
   7  -7   6       34.35       45.96     14.19 o 
   8  -7   6      138.75      181.87     31.25 o 
 -11  -6   6       64.16       32.33     21.02 o 
 -10  -6   6       12.55       22.60     12.62 o 
  -9  -6   6      378.44      456.00     46.48 o 
  -8  -6   6      101.77      164.30     30.04 o 
  -7  -6   6      739.99      788.62     36.10 o 
  -6  -6   6       60.47       71.32     12.04 o 
  -5  -6   6      159.62      128.41     11.34 o 
  -4  -6   6      626.11      567.66     19.19 o 
  -3  -6   6     1589.02     1455.33     52.67 o 
  -2  -6   6    12045.16    12067.76    153.53 o 
  -1  -6   6     1757.05     1661.80     33.33 o 
   0  -6   6     2041.63     1999.20     89.16 o 
   1  -6   6      306.45      284.18     13.84 o 
   2  -6   6     1142.73     1164.79     28.01 o 
   3  -6   6      402.01      414.43     23.21 o 
   4  -6   6       40.97       59.82     12.38 o 
   5  -6   6      116.08      138.84     17.31 o 
   6  -6   6      276.99      291.64     23.33 o 
   7  -6   6        0.19       -0.52      9.28 o 
   8  -6   6       67.21       72.48     21.29 o 
   9  -6   6       89.96      105.89     26.13 o 
 -11  -5   6        0.21       -1.92      9.67 o 
 -10  -5   6        5.62       15.39     10.36 o 
  -9  -5   6       32.13       14.28      9.91 o 
  -8  -5   6       26.61       39.80     19.26 o 
  -7  -5   6      127.74      144.30     30.45 o 
  -6  -5   6       14.54       23.98      6.80 o 
  -5  -5   6     1265.78     1322.38     30.48 o 
  -4  -5   6       15.96       18.58      5.65 o 
  -3  -5   6     2987.84     3068.35     49.88 o 
  -2  -5   6      517.64      488.29     19.70 o 
  -1  -5   6      936.32      886.50     21.47 o 
   0  -5   6       48.87       58.65      7.10 o 
   1  -5   6     2984.16     2888.53     47.20 o 
   2  -5   6      233.04      231.17     12.39 o 
   3  -5   6      385.56      385.14     15.51 o 
   4  -5   6      257.05      240.57     13.66 o 
   5  -5   6       17.03       14.72      8.76 o 
   6  -5   6      155.00      169.98     21.82 o 
   7  -5   6        0.14       -5.45      8.67 o 
   8  -5   6      163.30      212.58     32.87 o 
   9  -5   6       18.56       -9.70     12.66 o 
 -11  -4   6      412.86      470.65     33.96 o 
 -10  -4   6      176.49      199.70     22.57 o 
  -9  -4   6      637.96      623.49     33.30 o 
  -8  -4   6        2.26       12.61      8.02 o 
  -7  -4   6     1310.68     1302.03     65.20 o 
  -6  -4   6      728.02      804.07     23.35 o 
  -5  -4   6     3088.92     3169.10     62.16 o 
  -4  -4   6      190.91      237.69     25.77 o 
  -3  -4   6       36.28       23.29      4.85 o 
  -2  -4   6     1970.65     1986.42     34.41 o 
  -1  -4   6     4115.14     4007.82     57.24 o 
   0  -4   6     6911.82     7480.33     96.95 o 
   1  -4   6     3914.65     4103.10     68.70 o 
   2  -4   6     1216.35     1240.39     26.14 o 
   3  -4   6     1271.72     1196.02     26.42 o 
   4  -4   6     2465.04     2475.77     43.99 o 
   5  -4   6       27.57       29.38      6.63 o 
   6  -4   6      314.09      302.03     19.31 o 
   7  -4   6      718.01      606.72     27.89 o 
   8  -4   6      261.31      263.50     34.22 o 
   9  -4   6       17.41       17.78     15.63 o 
  10  -4   6       43.47       56.58     22.63 o 
 -11  -3   6        0.78       -2.60     21.69 o 
 -10  -3   6       86.86      106.19     17.72 o 
  -9  -3   6       57.81       49.50     23.98 o 
  -8  -3   6       31.65       29.15     10.03 o 
  -7  -3   6       13.81       20.92     16.97 o 
  -6  -3   6        2.72        2.47      4.53 o 
  -5  -3   6       12.69       17.76      5.32 o 
  -4  -3   6      953.74     1050.55     23.72 o 
  -3  -3   6     4489.41     4689.06     65.46 o 
  -2  -3   6     1061.42     1132.01     22.09 o 
  -1  -3   6     1144.78     1169.63     21.77 o 
   0  -3   6      320.17      274.18      9.63 o 
   1  -3   6     6184.36     6502.98     84.44 o 
   2  -3   6      956.54     1051.95     22.18 o 
   3  -3   6     4677.04     4421.04    112.52 o 
   4  -3   6      744.33      728.30     23.49 o 
   5  -3   6        7.11       10.98      4.92 o 
   6  -3   6      903.21      801.21     23.22 o 
   7  -3   6        4.41       19.17      8.35 o 
   8  -3   6       38.27       36.10     10.48 o 
   9  -3   6       26.76       44.46     19.13 o 
  10  -3   6      192.92      176.48     31.52 o 
 -11  -2   6      121.04      157.71     20.43 o 
 -10  -2   6      264.97      275.85     25.60 o 
  -9  -2   6     1261.10     1204.97     43.81 o 
  -8  -2   6     1095.22     1029.30     38.26 o 
  -7  -2   6     1446.02     1348.22     41.52 o 
  -6  -2   6      853.69      893.27     23.31 o 
  -5  -2   6     6062.21     5743.75     80.80 o 
  -4  -2   6     3206.58     3432.70     52.07 o 
  -3  -2   6     3216.81     2995.20     45.14 o 
  -2  -2   6      103.81       94.25      5.93 o 
  -1  -2   6     3271.40     3247.07     62.64 o 
   0  -2   6     1913.25     1987.06     29.88 o 
   1  -2   6     8354.13     8710.82    109.39 o 
   2  -2   6     4446.75     4861.54     65.36 o 
   3  -2   6      693.83      604.94     15.89 o 
   4  -2   6       51.60       54.21      6.42 o 
   5  -2   6      271.35      253.52     12.09 o 
   6  -2   6     2103.46     1919.79     86.79 o 
   7  -2   6      328.83      293.42     20.45 o 
   8  -2   6      358.85      345.49     23.75 o 
   9  -2   6      164.14      145.25     24.79 o 
  10  -2   6       18.02       30.68     10.32 o 
  11  -2   6      115.28      104.27     27.75 o 
 -11  -1   6       29.14       36.96     12.26 o 
 -10  -1   6      540.94      495.42     30.84 o 
  -9  -1   6        0.92       -7.17     14.01 o 
  -8  -1   6      100.58      114.88     15.90 o 
  -7  -1   6       94.84       90.72     14.02 o 
  -6  -1   6      380.41      375.15     14.47 o 
  -5  -1   6      214.31      249.23     19.18 o 
  -4  -1   6       38.23       69.18      6.76 o 
  -3  -1   6       85.27       89.33      6.56 o 
  -2  -1   6     4975.62     5565.46     71.61 o 
  -1  -1   6     6531.90     6765.66    106.26 o 
   0  -1   6      171.89      185.67      9.91 o 
   1  -1   6     4275.57     4610.71     59.63 o 
   2  -1   6    12926.08    14333.89    169.99 o 
   3  -1   6     3056.43     2974.85     44.04 o 
   4  -1   6      657.63      637.82     16.67 o 
   5  -1   6     2401.98     2248.60     38.86 o 
   6  -1   6       31.90       25.74      5.47 o 
   7  -1   6      259.60      268.00     20.07 o 
   8  -1   6       21.33       24.75      9.83 o 
   9  -1   6      460.82      443.89     28.15 o 
  10  -1   6        1.26        4.09      9.43 o 
  11  -1   6      107.10      101.06     23.58 o 
 -11   0   6       12.03        1.04     20.75 o 
 -10   0   6        7.44        8.49      9.34 o 
  -9   0   6      631.73      588.93     33.81 o 
  -8   0   6     1951.76     1858.59     52.29 o 
  -7   0   6     2228.84     1939.42     41.48 o 
  -6   0   6     2560.20     2587.06     45.57 o 
  -5   0   6     6060.17     5819.41     81.03 o 
  -4   0   6     4488.02     4768.99     66.75 o 
  -3   0   6     6793.29     6565.63     84.92 o 
  -2   0   6     4968.79     5244.59     68.04 o 
  -1   0   6     5385.54     5391.90     68.02 o 
   0   0   6     1961.94     2014.10     28.98 o 
   1   0   6     4507.96     4528.85     58.30 o 
   2   0   6      855.53      897.83     17.65 o 
   3   0   6     1818.14     1621.07     27.46 o 
   4   0   6     1983.77     2290.03     36.55 o 
   5   0   6      116.40       73.10      6.58 o 
   6   0   6     1779.58     1871.21     34.20 o 
   7   0   6      764.89      678.69     28.63 o 
   8   0   6      177.32      147.33     30.45 o 
   9   0   6       58.82       76.58     25.19 o 
  10   0   6        3.45       13.26      9.43 o 
  11   0   6       67.84       57.99     23.98 o 
 -11   1   6       28.31       27.48     17.24 o 
 -10   1   6       95.33      118.77     16.44 o 
  -9   1   6      155.46      151.15     17.91 o 
  -8   1   6      861.92      853.00     33.07 o 
  -7   1   6       16.66       10.21      5.65 o 
  -6   1   6     1176.56     1116.13     26.87 o 
  -5   1   6      906.94     1031.97     23.92 o 
  -4   1   6     1187.90     1026.93     22.55 o 
  -3   1   6     1555.42     1493.68     39.38 o 
  -2   1   6     4272.40     4766.53     63.06 o 
  -1   1   6     5180.07     5707.38     72.26 o 
   0   1   6     1155.56     1172.56     24.58 o 
   1   1   6      390.14      439.55     12.66 o 
   2   1   6      191.25      177.54      7.45 o 
   3   1   6     2615.13     2716.46     40.21 o 
   4   1   6        4.46        6.47      3.45 o 
   5   1   6     8739.40     9159.82    116.18 o 
   6   1   6      340.47      333.86     32.74 o 
   7   1   6      201.91      215.66     18.52 o 
   8   1   6       66.79       59.59     12.45 o 
   9   1   6        5.35       10.23      8.48 o 
  10   1   6       46.81       18.74     27.75 o 
  11   1   6      431.73      411.60     31.42 o 
  12   1   6      152.26      145.50     21.14 o 
 -11   2   6        4.83        3.23     15.09 o 
 -10   2   6       86.79       91.07     24.79 o 
  -9   2   6       59.94       58.74     19.13 o 
  -8   2   6      152.38      190.99     28.29 o 
  -7   2   6      247.44      231.11     14.21 o 
  -6   2   6      507.98      505.08     25.30 o 
  -5   2   6     1209.80     1114.52     25.60 o 
  -4   2   6     9118.23     9608.25    122.57 o 
  -3   2   6     7522.89     7361.86     94.97 o 
  -2   2   6     6746.55     6879.50     87.76 o 
  -1   2   6    21396.96    22803.74    264.29 o 
   0   2   6    12715.00    13577.60    160.81 o 
   1   2   6     9732.36    10191.47    123.11 o 
   2   2   6      925.03      974.57     18.97 o 
   3   2   6     2473.31     2175.74     33.96 o 
   4   2   6      814.56      923.96     18.65 o 
   5   2   6      396.17      296.72     17.62 o 
   6   2   6      201.64      241.71     18.13 o 
   7   2   6      702.82      661.16     28.29 o 
   8   2   6      120.91      130.67     16.86 o 
   9   2   6        1.82       13.78      8.78 o 
  10   2   6       67.52       83.25     18.99 o 
  11   2   6       34.70       15.44     12.93 o 
  12   2   6        1.09        6.15     10.85 o 
 -11   3   6       31.25       49.58     21.02 o 
 -10   3   6       60.29       25.06     18.86 o 
  -9   3   6      122.70      124.75     27.75 o 
  -8   3   6      197.88      253.16     21.23 o 
  -7   3   6        0.57        2.29      7.43 o 
  -6   3   6      223.37      208.41     12.85 o 
  -5   3   6       99.92       87.06      8.28 o 
  -4   3   6      316.07      245.39     11.23 o 
  -3   3   6     1003.92     1138.27     26.63 o 
  -2   3   6     1333.15     1149.41     22.07 o 
  -1   3   6       13.14        2.65      3.93 o 
   0   3   6      913.33      867.63     29.64 o 
   1   3   6     1960.96     2061.78     32.75 o 
   2   3   6    10622.78    11579.23    140.79 o 
   3   3   6      203.18      175.41      8.10 o 
   4   3   6     1315.74     1451.65     26.50 o 
   5   3   6     3012.07     3046.86     64.37 o 
   6   3   6        9.63        9.02      6.57 o 
   7   3   6      401.40      417.98     25.04 o 
   8   3   6       58.24       55.08     12.29 o 
   9   3   6      128.12      106.28     16.41 o 
  10   3   6      159.33      142.69     19.32 o 
  11   3   6       62.42      103.12     17.60 o 
  12   3   6       17.21       21.56     12.85 o 
 -10   4   6      141.42      121.78     28.29 o 
  -9   4   6      116.46      134.72     27.75 o 
  -8   4   6      560.04      614.30     37.18 o 
  -7   4   6      308.00      340.21     28.69 o 
  -6   4   6      864.46      940.04     50.92 o 
  -5   4   6      214.78      206.82     17.52 o 
  -4   4   6     2965.87     2843.78     62.00 o 
  -3   4   6     3248.74     3189.12     64.87 o 
  -2   4   6    10119.61    10737.17    133.08 o 
  -1   4   6     2321.15     1999.54     32.38 o 
   0   4   6     3693.53     3645.52     73.88 o 
   1   4   6    10147.37    10465.66    129.78 o 
   2   4   6     9368.53    10226.51    127.52 o 
   3   4   6     3226.65     3125.43     47.76 o 
   4   4   6       69.47       79.58      6.62 o 
   5   4   6      620.93      495.45     22.09 o 
   6   4   6       13.47       11.10      7.52 o 
   7   4   6     1373.28     1413.21    124.21 o 
   8   4   6      463.16      458.55     28.74 o 
   9   4   6      421.33      407.83     29.27 o 
  10   4   6      243.10      259.03     52.81 o 
  11   4   6       17.23       33.29     15.09 o 
  12   4   6        5.11       31.22     13.35 o 
 -10   5   6       63.27       91.88     28.29 o 
  -9   5   6       25.08       29.91     19.40 o 
  -8   5   6       18.57       25.48     11.62 o 
  -7   5   6      136.40      170.13     19.96 o 
  -6   5   6       52.18       72.51     16.70 o 
  -5   5   6       67.84       76.59     13.05 o 
  -4   5   6      301.91      265.02     24.79 o 
  -3   5   6        1.23       -5.54      5.22 o 
  -2   5   6     1330.96     1214.72     35.34 o 
  -1   5   6     1975.64     2269.30     50.96 o 
   0   5   6       19.78        9.95      3.58 o 
   1   5   6      344.37      306.89     11.38 o 
   2   5   6      837.33      730.89     18.74 o 
   3   5   6      793.48      877.82     21.32 o 
   4   5   6     1778.92     1787.25     46.20 o 
   5   5   6     1360.03     1359.22     40.03 o 
   6   5   6      219.65      204.26     18.81 o 
   7   5   6     2004.20     2023.84     56.05 o 
   8   5   6       27.90       20.17     10.37 o 
   9   5   6      128.66      147.40     19.81 o 
  10   5   6       26.79       65.79     17.92 o 
  11   5   6        0.01       -3.43      9.71 o 
  -9   6   6       34.38       30.45     19.13 o 
  -8   6   6      457.46      466.56     31.95 o 
  -7   6   6       15.99       13.26     10.75 o 
  -6   6   6     1798.18     1865.30     85.01 o 
  -5   6   6      324.23      329.92     69.78 o 
  -4   6   6      781.35      798.64     34.89 o 
  -3   6   6       60.33       74.04     12.38 o 
  -2   6   6     2515.82     2082.75     52.20 o 
  -1   6   6     1175.86     1116.09     35.04 o 
   0   6   6     4907.87     5093.55     93.99 o 
   1   6   6      270.93      200.95     21.52 o 
   2   6   6     4128.51     4320.33     64.89 o 
   3   6   6     6592.54     6744.83     93.45 o 
   4   6   6     4722.74     4624.90    199.57 o 
   5   6   6     2039.35     1913.84     50.85 o 
   6   6   6       55.49       38.18     11.09 o 
   7   6   6       11.52       19.60      9.43 o 
   8   6   6        8.52       16.81     10.85 o 
   9   6   6      701.47      696.64     38.12 o 
  10   6   6       17.65       32.04     12.85 o 
  11   6   6       11.76       14.05     21.29 o 
  -8   7   6       71.76       89.50     17.38 o 
  -7   7   6        4.99        9.59     14.41 o 
  -6   7   6       37.66       43.60     13.61 o 
  -5   7   6      280.98      299.90     25.05 o 
  -4   7   6       24.13       28.99     10.84 o 
  -3   7   6       31.55       38.07     11.03 o 
  -2   7   6        2.04       11.24      8.01 o 
  -1   7   6       41.10       67.99     11.85 o 
   0   7   6      465.84      413.10     23.57 o 
   1   7   6      211.31      217.90     17.97 o 
   2   7   6      518.42      543.63     19.03 o 
   3   7   6      262.60      272.27     14.10 o 
   4   7   6      633.76      606.56     43.67 o 
   5   7   6       73.66       67.56     11.93 o 
   6   7   6      891.53      780.93     63.86 o 
   7   7   6        2.34        0.71      8.99 o 
   8   7   6       73.14       89.15     16.24 o 
   9   7   6      139.58      127.94     19.61 o 
  10   7   6       75.11       84.95     19.80 o 
  11   7   6       60.70       48.86     16.10 o 
  -7   8   6       76.20       91.30     18.07 o 
  -6   8   6      379.62      371.32     30.06 o 
  -5   8   6      247.34      243.92     25.28 o 
  -4   8   6     3039.85     2855.19    157.35 o 
  -3   8   6      346.20      358.09     26.10 o 
  -2   8   6      481.91      520.15     29.05 o 
  -1   8   6       34.82       35.84     11.01 o 
   0   8   6     2079.44     1939.18     62.51 o 
   1   8   6      679.43      568.07     32.06 o 
   2   8   6     1969.52     1868.13     51.28 o 
   3   8   6       24.06       18.12      8.17 o 
   4   8   6     1789.65     1795.61     38.94 o 
   5   8   6      657.30      622.61     29.54 o 
   6   8   6     1603.45     1587.23     50.67 o 
   7   8   6      283.85      259.83     26.81 o 
   8   8   6        7.66       10.24     11.22 o 
   9   8   6       71.02       77.74     16.76 o 
  10   8   6      139.08      143.57     22.09 o 
  -6   9   6       83.78      116.99     19.95 o 
  -5   9   6       27.90       28.59     13.38 o 
  -4   9   6      118.69       99.45     17.41 o 
  -3   9   6      274.14      287.49     25.77 o 
  -2   9   6      113.16      108.26     33.14 o 
  -1   9   6       24.69       32.25     11.00 o 
   0   9   6      103.68       94.62     15.23 o 
   1   9   6        0.43      -10.18      7.51 o 
   2   9   6       50.89       50.54     12.30 o 
   3   9   6       33.58       18.59     12.39 o 
   4   9   6       15.35       19.67     13.74 o 
   5   9   6      381.55      371.01     42.57 o 
   6   9   6      251.69      256.71     23.37 o 
   7   9   6        5.03        4.45     10.23 o 
   8   9   6      174.17      192.28     36.10 o 
   9   9   6      109.96      115.12     25.73 o 
  -5  10   6        9.86        9.60     11.77 o 
  -4  10   6      169.69      175.23     22.67 o 
  -3  10   6      836.06      844.70     39.71 o 
  -2  10   6     2408.56     2311.62     67.63 o 
  -1  10   6      466.90      502.34     32.24 o 
   0  10   6      532.19      537.89     32.48 o 
   1  10   6       58.58       53.56     13.61 o 
   2  10   6     1359.36     1475.55     85.14 o 
   3  10   6       62.80       75.11     14.95 o 
   4  10   6      473.23      455.61     46.88 o 
   5  10   6        2.62        5.12     12.12 o 
   6  10   6      651.74      596.25     55.77 o 
   7  10   6      117.65      131.75     29.64 o 
   8  10   6      397.94      457.49     52.54 o 
  -3  11   6      130.68      140.72     21.63 o 
  -2  11   6        9.49       -1.90     10.49 o 
  -1  11   6      155.18      165.56     22.90 o 
   0  11   6        0.46       -9.16      9.23 o 
   1  11   6       57.60       70.15     20.48 o 
   2  11   6        2.53       -7.48      9.26 o 
   3  11   6       26.53       40.37     12.73 o 
   4  11   6       97.18      105.62     28.56 o 
   5  11   6        1.39        2.42     15.09 o 
   6  11   6      128.99      118.01     27.75 o 
   7  11   6        5.51       -4.04     16.70 o 
  -1  12   6      754.55      710.89     41.98 o 
   0  12   6      646.16      664.13     72.34 o 
   1  12   6       37.98       55.26     19.80 o 
   2  12   6      197.87      211.24     24.78 o 
   3  12   6       94.11       88.37     26.94 o 
   4  12   6      528.96      464.23     53.08 o 
   5  12   6       21.27       18.32     18.32 o 
  -3 -11   7       81.04       41.22     19.13 o 
  -2 -11   7        1.36       28.56     17.24 o 
  -1 -11   7      394.19      427.05     45.53 o 
   0 -11   7      222.06      269.16     38.26 o 
   1 -11   7      156.93      171.09     33.14 o 
  -7 -10   7      335.73      338.94     43.38 o 
  -6 -10   7        5.33       18.86     13.74 o 
  -3 -10   7        1.11        6.47     11.85 o 
  -2 -10   7       24.00       32.33     15.36 o 
  -1 -10   7       39.54       43.65     16.97 o 
   0 -10   7        0.32       26.67     13.74 o 
   1 -10   7      428.03      418.96     43.92 o 
   2 -10   7       82.34      121.24     28.29 o 
   3 -10   7       14.78       35.56     19.67 o 
   4 -10   7       24.81       20.75     17.51 o 
  -8  -9   7       14.57       17.51     18.32 o 
  -6  -9   7        6.08        3.77     11.85 o 
  -5  -9   7       75.06       88.04     13.79 o 
  -4  -9   7      424.74      448.27     56.18 o 
  -3  -9   7     1091.24     1072.33     54.42 o 
  -2  -9   7       68.87      104.54     21.29 o 
  -1  -9   7      250.78      272.93     32.87 o 
   0  -9   7       18.27       52.54     17.78 o 
   1  -9   7     1274.50     1244.50     63.59 o 
   2  -9   7      292.23      317.12     38.80 o 
   3  -9   7      195.75      184.20     21.04 o 
   4  -9   7        0.63       15.84     10.85 o 
   5  -9   7       40.75       90.99     25.06 o 
  -9  -8   7        0.76      -13.47     18.05 o 
  -8  -8   7      292.04      248.15     39.34 o 
  -7  -8   7       63.98       90.80     21.02 o 
  -6  -8   7      102.44      120.17     23.17 o 
  -5  -8   7      115.84      170.72     17.45 o 
  -4  -8   7      454.99      472.27     25.05 o 
  -3  -8   7        0.32        1.59      7.40 o 
  -2  -8   7        1.79       -3.86     11.59 o 
  -1  -8   7        0.40       13.08      6.09 o 
   0  -8   7       71.45       71.15     12.43 o 
   1  -8   7       43.57       55.15     19.53 o 
   2  -8   7       81.92      103.54     15.26 o 
   3  -8   7       87.86      106.61     15.90 o 
   4  -8   7      140.72      147.59     37.72 o 
   5  -8   7       35.06       44.99     12.95 o 
   6  -8   7       24.19       53.86     13.73 o 
   7  -8   7       13.72       45.10     13.14 o 
 -10  -7   7        0.33        9.16     20.48 o 
  -9  -7   7       33.24       61.16     24.79 o 
  -8  -7   7      185.95      183.75     35.56 o 
  -7  -7   7      437.84      413.31     40.15 o 
  -6  -7   7      377.00      355.38     35.30 o 
  -5  -7   7       78.86       91.29     13.49 o 
  -4  -7   7       91.31      119.01     11.53 o 
  -3  -7   7      801.21      765.09     27.99 o 
  -2  -7   7     1098.12     1112.85     27.96 o 
  -1  -7   7     2083.94     2060.65     67.94 o 
   0  -7   7      245.35      242.57     14.46 o 
   1  -7   7      257.30      260.02     44.46 o 
   2  -7   7      348.63      330.95     41.22 o 
   3  -7   7     1525.04     1498.05     45.56 o 
   4  -7   7      285.94      258.29     36.51 o 
   5  -7   7      657.62      641.38     31.62 o 
   6  -7   7        5.75       17.91     10.35 o 
   7  -7   7      498.52      494.73     32.28 o 
   8  -7   7       34.81       82.18     22.36 o 
 -10  -6   7        3.46       -9.97     17.51 o 
  -9  -6   7       14.83        7.54     16.97 o 
  -7  -6   7       68.40       76.50     13.43 o 
  -6  -6   7      129.84      142.14     12.65 o 
  -5  -6   7      152.18      168.02     12.68 o 
  -4  -6   7      554.80      514.42     18.45 o 
  -3  -6   7      244.69      234.51     13.30 o 
  -2  -6   7      293.15      261.84     13.41 o 
  -1  -6   7       35.95       40.94      7.06 o 
   0  -6   7      203.48      207.45     12.77 o 
   1  -6   7      846.98      811.76     22.62 o 
   2  -6   7       74.56       83.11      9.59 o 
   3  -6   7      332.38      305.63     20.65 o 
   4  -6   7       11.04       27.03      9.71 o 
   5  -6   7       89.74       89.35     27.21 o 
   6  -6   7      164.41      176.07     19.41 o 
   7  -6   7      140.73      144.53     19.03 o 
   8  -6   7        1.48       -4.58     12.66 o 
 -11  -5   7        1.48       -3.77     17.24 o 
 -10  -5   7      116.48      116.39     28.56 o 
  -9  -5   7      630.61      632.59     34.08 o 
  -8  -5   7        6.63       39.34     14.55 o 
  -7  -5   7      246.73      221.37     39.74 o 
  -6  -5   7      759.87      738.17     23.54 o 
  -5  -5   7      424.87      367.54     16.29 o 
  -4  -5   7      788.48      741.15     21.33 o 
  -3  -5   7      542.48      566.45     29.19 o 
  -2  -5   7      370.96      315.77     13.20 o 
  -1  -5   7     2642.69     2652.00     44.12 o 
   0  -5   7     6756.06     6806.56     92.42 o 
   1  -5   7     1553.31     1468.26     30.37 o 
   2  -5   7       46.55       38.86      6.63 o 
   3  -5   7     2266.04     2269.94     42.38 o 
   4  -5   7     1316.72     1251.17     36.82 o 
   5  -5   7     2286.80     2207.76     55.63 o 
   6  -5   7        4.67        4.72     12.26 o 
   7  -5   7      182.67      150.55     18.09 o 
   8  -5   7       38.17       59.81     19.13 o 
   9  -5   7      367.37      351.07     42.30 o 
 -11  -4   7       19.88       28.51     12.58 o 
 -10  -4   7        3.64        0.89     22.36 o 
  -9  -4   7       50.80       98.71     32.20 o 
  -8  -4   7       78.17       67.90     16.70 o 
  -7  -4   7       34.16       33.07      9.64 o 
  -6  -4   7       27.60       28.60      6.90 o 
  -5  -4   7       23.37       19.77      5.83 o 
  -4  -4   7       66.47       69.38      7.75 o 
  -3  -4   7       90.00       72.92      7.30 o 
  -2  -4   7     1751.76     1685.21     31.08 o 
  -1  -4   7       13.33       16.22      5.10 o 
   0  -4   7     3427.66     3291.78     49.69 o 
   1  -4   7       78.58      119.09      8.50 o 
   2  -4   7     2100.06     1925.22     35.29 o 
   3  -4   7     1501.13     1531.84     36.86 o 
   4  -4   7       47.31       57.55      7.62 o 
   5  -4   7     1038.77      914.61     63.15 o 
   6  -4   7       25.22       20.21      6.66 o 
   7  -4   7      623.66      522.60     26.52 o 
   8  -4   7       79.15       84.06     20.48 o 
   9  -4   7        0.02       -6.20     13.74 o 
  10  -4   7        3.68       -4.04     14.28 o 
 -11  -3   7      168.03      208.44     23.75 o 
 -10  -3   7      157.00      216.57     23.34 o 
  -9  -3   7        1.21        3.05      8.03 o 
  -8  -3   7      318.17      415.19     35.56 o 
  -7  -3   7      712.18      657.03     34.35 o 
  -6  -3   7      243.69      261.23     14.12 o 
  -5  -3   7      718.94      676.71     20.22 o 
  -4  -3   7     2187.52     1978.91     36.03 o 
  -3  -3   7      753.11      847.22     19.72 o 
  -2  -3   7     1221.58     1146.36     22.47 o 
  -1  -3   7       12.88       22.22      3.98 o 
   0  -3   7     6762.09     6766.23    105.48 o 
   1  -3   7     8624.86     9122.59    114.39 o 
   2  -3   7     5257.04     4892.56     68.17 o 
   3  -3   7      432.93      359.44     13.16 o 
   4  -3   7      153.34      137.56      9.94 o 
   5  -3   7     2268.97     2144.39     40.31 o 
   6  -3   7     2721.80     2644.32     48.17 o 
   7  -3   7     2794.61     2649.63     89.72 o 
   8  -3   7        9.78       12.37      8.22 o 
   9  -3   7      192.03      214.74     33.14 o 
  10  -3   7        8.09       30.98     16.97 o 
 -11  -2   7       70.65       77.43     24.92 o 
 -10  -2   7      176.79      174.13     20.57 o 
  -9  -2   7       35.24       40.59     11.32 o 
  -8  -2   7      152.78      201.88     19.41 o 
  -7  -2   7       64.94       59.63     17.51 o 
  -6  -2   7      209.32      231.06     20.35 o 
  -5  -2   7      281.01      313.46     13.32 o 
  -4  -2   7        5.43       15.76      4.92 o 
  -3  -2   7       11.55       12.54      4.09 o 
  -2  -2   7      186.59      189.90      7.86 o 
  -1  -2   7     2077.81     2274.11     33.42 o 
   0  -2   7     3674.57     3749.61     50.86 o 
   1  -2   7      665.01      667.83     15.22 o 
   2  -2   7     3281.28     3296.04     63.02 o 
   3  -2   7       75.46      103.11     12.91 o 
   4  -2   7     1105.53      991.98     26.56 o 
   5  -2   7      278.41      279.98     12.83 o 
   6  -2   7        2.78        2.45      5.47 o 
   7  -2   7      617.94      622.50     27.51 o 
   8  -2   7       33.60       53.67     12.20 o 
   9  -2   7       17.57       18.32     23.44 o 
  10  -2   7      196.54      215.97     24.52 o 
  11  -2   7      101.05       85.68     24.25 o 
 -11  -1   7        8.74       14.95     10.27 o 
 -10  -1   7       68.73       93.26     25.60 o 
  -9  -1   7       11.18       21.78      9.96 o 
  -8  -1   7      194.79      224.06     19.91 o 
  -7  -1   7       48.61       51.36      7.84 o 
  -6  -1   7      613.27      592.43     18.92 o 
  -5  -1   7     3919.09     3789.82     71.76 o 
  -4  -1   7      568.98      468.01     17.72 o 
  -3  -1   7      142.15      200.59      9.14 o 
  -2  -1   7    11804.27    12557.24    150.71 o 
  -1  -1   7      125.94      140.24     16.44 o 
   0  -1   7     4319.10     4342.00     73.86 o 
   1  -1   7      628.91      693.54     14.69 o 
   2  -1   7    13275.70    13786.39    164.83 o 
   3  -1   7     6353.56     7070.61     91.51 o 
   4  -1   7     2365.84     2173.03     44.88 o 
   5  -1   7      124.73      136.19      9.30 o 
   6  -1   7      340.77      313.58     13.68 o 
   7  -1   7     1014.33      956.21     49.31 o 
   8  -1   7     1394.77     1428.68     59.27 o 
   9  -1   7      479.36      505.19     28.73 o 
  10  -1   7       73.98       93.57     15.21 o 
  11  -1   7      166.04      186.40     21.78 o 
 -11   0   7       30.81       54.95     24.38 o 
 -10   0   7      249.14      238.22     23.32 o 
  -9   0   7       13.58       11.05      8.76 o 
  -8   0   7      489.96      524.67     27.23 o 
  -7   0   7      139.15      120.71     13.01 o 
  -6   0   7      371.48      310.29     14.19 o 
  -5   0   7      560.39      499.69     19.85 o 
  -4   0   7      964.97     1051.12     32.15 o 
  -3   0   7     2243.80     2348.40     37.55 o 
  -2   0   7     5950.10     6314.15     80.89 o 
  -1   0   7     3922.60     4206.84     55.46 o 
   0   0   7      178.09      188.72      6.89 o 
   1   0   7     1912.75     2085.09     31.51 o 
   2   0   7     1627.27     1541.37     26.29 o 
   3   0   7      496.25      520.00     13.99 o 
   4   0   7     1047.02      874.14     19.84 o 
   5   0   7      573.63      611.43     18.25 o 
   6   0   7     1087.12     1032.83     33.63 o 
   7   0   7      361.10      292.67     20.83 o 
   8   0   7       59.38       65.88     12.67 o 
   9   0   7      655.25      612.59     40.55 o 
  10   0   7      113.25      133.88     18.86 o 
  11   0   7       13.18       11.05      8.74 o 
 -11   1   7       78.51      113.70     26.94 o 
 -10   1   7       13.97       51.49     12.17 o 
  -9   1   7        0.36        9.32      8.38 o 
  -8   1   7      373.14      390.83     24.16 o 
  -7   1   7      109.39       98.60     10.38 o 
  -6   1   7     1588.01     1507.74     35.31 o 
  -5   1   7     1332.08     1368.74     29.23 o 
  -4   1   7     1386.91     1312.78     26.91 o 
  -3   1   7      595.48      583.75     15.51 o 
  -2   1   7     5568.63     5506.75     72.31 o 
  -1   1   7        3.94        1.90      2.52 o 
   0   1   7     3635.87     3642.66     62.77 o 
   1   1   7     3973.18     4446.87     58.91 o 
   2   1   7     3441.12     3344.80     47.38 o 
   3   1   7      184.86      140.34      7.75 o 
   4   1   7     8909.60     9178.01    132.63 o 
   5   1   7     2246.59     2432.78     40.05 o 
   6   1   7     1898.62     1842.19    114.24 o 
   7   1   7      644.97      601.61     26.85 o 
   8   1   7     2281.66     2103.71     79.21 o 
   9   1   7      236.16      291.32     24.16 o 
  10   1   7      733.75      747.85     71.94 o 
  11   1   7      167.77      212.15     27.75 o 
 -11   2   7        0.57      -19.40     15.90 o 
 -10   2   7        2.30       23.98     16.44 o 
  -9   2   7       67.74       97.26     23.44 o 
  -8   2   7       27.86       29.67      7.14 o 
  -7   2   7     1803.62     1829.84     39.16 o 
  -6   2   7      912.40      898.98     24.29 o 
  -5   2   7       11.29       26.07      7.48 o 
  -4   2   7     1908.89     1693.84     32.07 o 
  -3   2   7      799.48      688.95     17.46 o 
  -2   2   7       39.82       50.44      5.39 o 
  -1   2   7      191.42      176.47     11.68 o 
   0   2   7     7024.44     7242.28     90.92 o 
   1   2   7      721.39      737.55     16.23 o 
   2   2   7        3.59        8.46      3.09 o 
   3   2   7     3944.67     4162.52     57.92 o 
   4   2   7      198.12      258.27     13.63 o 
   5   2   7       41.11       47.96      4.77 o 
   6   2   7      868.12      756.50     29.04 o 
   7   2   7      243.78      242.14     43.38 o 
   8   2   7     1020.12      970.80     37.42 o 
   9   2   7        8.16        1.96      8.44 o 
  10   2   7        2.83       -5.81      8.46 o 
  11   2   7      175.98      144.13     20.48 o 
  12   2   7      173.42      231.13     26.83 o 
 -10   3   7      331.09      368.04     44.19 o 
  -9   3   7      131.00      132.02     27.21 o 
  -8   3   7      159.18      164.30     32.20 o 
  -7   3   7        4.67        3.50      7.56 o 
  -6   3   7      122.97      124.49     10.74 o 
  -5   3   7      819.61      707.47     26.93 o 
  -4   3   7      202.74      181.88     10.29 o 
  -3   3   7     1579.88     1567.33     29.36 o 
  -2   3   7     1259.29     1265.97     24.35 o 
  -1   3   7       49.46       46.37      5.11 o 
   0   3   7     8486.20     8640.79    107.95 o 
   1   3   7      629.23      603.93     16.35 o 
   2   3   7     4950.40     4967.88     67.62 o 
   3   3   7      732.14      763.86     27.12 o 
   4   3   7     9807.89     9748.35    122.82 o 
   5   3   7      320.92      340.80     18.90 o 
   6   3   7     4123.92     3662.48    215.01 o 
   7   3   7        0.81       -3.31      6.79 o 
   8   3   7      693.80      654.69     36.91 o 
   9   3   7      142.01      152.46     18.96 o 
  10   3   7      506.17      501.03     68.03 o 
  11   3   7       44.27       68.40     16.30 o 
  12   3   7      250.40      336.99     40.68 o 
 -10   4   7       12.65       28.29     17.51 o 
  -9   4   7       20.53       21.55     17.24 o 
  -8   4   7      316.03      287.49     24.03 o 
  -7   4   7       32.58       59.54     12.81 o 
  -6   4   7        0.46        6.89     11.45 o 
  -5   4   7      296.75      321.73     21.24 o 
  -4   4   7     1331.35     1316.99     38.37 o 
  -3   4   7      835.61      845.42     28.88 o 
  -2   4   7       35.44       55.75      5.44 o 
  -1   4   7     4159.17     3992.84     76.11 o 
   0   4   7       32.16       54.76      7.45 o 
   1   4   7       49.95       39.49      5.30 o 
   2   4   7     4493.29     4628.57     65.17 o 
   3   4   7       73.93       56.38      6.30 o 
   4   4   7       96.16      136.03      8.58 o 
   5   4   7      381.51      371.26     20.88 o 
   6   4   7     1157.12     1138.52     37.61 o 
   7   4   7        1.63       16.81      9.00 o 
   8   4   7      162.06      174.31     20.51 o 
   9   4   7      206.62      180.88     21.87 o 
  10   4   7      363.46      302.02     27.82 o 
  11   4   7       63.50       69.61     15.21 o 
  -9   5   7       68.67       79.48     23.44 o 
  -8   5   7      453.48      482.72     31.15 o 
  -7   5   7      169.54      166.46     19.94 o 
  -6   5   7      174.52      180.11     22.23 o 
  -5   5   7        6.04       15.37      9.05 o 
  -4   5   7      217.53      222.87     18.84 o 
  -3   5   7     1078.02     1014.33     33.43 o 
  -2   5   7       25.34       26.98      7.56 o 
  -1   5   7     5430.77     5456.26     74.69 o 
   0   5   7     1802.41     1661.41     31.85 o 
   1   5   7     1966.32     1879.58     33.65 o 
   2   5   7     2460.22     2393.94     50.43 o 
   3   5   7      397.94      394.11     14.29 o 
   4   5   7     3995.88     3960.52     63.67 o 
   5   5   7      812.26      727.47     61.56 o 
   6   5   7     4094.71     4132.99     86.62 o 
   7   5   7      257.26      264.89     22.50 o 
   8   5   7      764.00      709.22     34.01 o 
   9   5   7        1.74        3.30     10.54 o 
  10   5   7      602.07      598.30     37.14 o 
  11   5   7        8.74       14.14     11.62 o 
  -9   6   7       18.79       17.78     15.90 o 
  -8   6   7       34.26       59.13     22.36 o 
  -7   6   7       85.49      109.63     24.52 o 
  -6   6   7        3.91        6.47      9.43 o 
  -5   6   7       88.47       79.16     14.93 o 
  -4   6   7        0.08        9.23     18.19 o 
  -3   6   7       28.98       23.01      8.86 o 
  -2   6   7      441.14      391.48     22.39 o 
  -1   6   7     1502.42     1429.27     40.48 o 
   0   6   7     1297.61     1235.81     36.47 o 
   1   6   7     2126.89     1863.82     34.33 o 
   2   6   7       19.11       10.08      4.64 o 
   3   6   7       13.53       17.02      5.38 o 
   4   6   7     2392.62     2427.82     44.07 o 
   5   6   7      243.39      240.26     18.94 o 
   6   6   7       26.45       34.43     10.51 o 
   7   6   7       13.28       18.71     10.29 o 
   8   6   7      524.92      436.95     29.84 o 
   9   6   7       80.43      103.55     26.27 o 
  10   6   7       64.94       79.71     16.99 o 
  11   6   7       78.86       85.47     28.56 o 
  -8   7   7       28.02       55.61     15.04 o 
  -7   7   7       11.18       32.42     12.30 o 
  -6   7   7      258.29      332.74     46.88 o 
  -5   7   7      149.99      135.19     18.96 o 
  -4   7   7      625.43      642.73     43.51 o 
  -3   7   7       81.61       85.51     14.91 o 
  -2   7   7      436.81      434.32     25.91 o 
  -1   7   7     1329.47     1360.97     59.68 o 
   0   7   7      322.97      337.25     21.95 o 
   1   7   7     6418.93     6590.91    118.59 o 
   2   7   7     1861.70     1875.21     49.29 o 
   3   7   7     1265.98     1312.54     30.35 o 
   4   7   7      261.46      271.91     15.70 o 
   5   7   7      460.00      452.37     54.83 o 
   6   7   7      836.75      828.37     34.55 o 
   7   7   7      728.12      608.45     33.81 o 
   8   7   7      935.32      948.53     41.22 o 
   9   7   7       21.46       24.41     11.70 o 
  10   7   7      388.25      454.42     59.54 o 
  11   7   7       76.32       67.70     18.95 o 
  -7   8   7        3.06      -12.47     10.35 o 
  -6   8   7       93.36       79.73     36.24 o 
  -5   8   7       78.48       77.69     16.55 o 
  -4   8   7      314.23      258.36     38.26 o 
  -3   8   7        3.85        7.74     10.09 o 
  -2   8   7       16.98       28.14     10.78 o 
  -1   8   7       88.55       83.67     15.04 o 
   0   8   7      409.90      415.81     25.77 o 
   1   8   7      314.26      300.62     22.13 o 
   2   8   7      328.43      332.59     23.44 o 
   3   8   7     1075.07     1035.61     36.37 o 
   4   8   7       35.05       35.95      8.13 o 
   5   8   7      164.59      152.87     19.13 o 
   6   8   7       66.58       77.41     14.85 o 
   7   8   7      212.12      196.00     21.76 o 
   8   8   7      248.54      274.58     26.16 o 
   9   8   7       24.87       24.57     12.95 o 
  10   8   7      254.31      215.52     26.92 o 
  -6   9   7        3.01       18.04     12.83 o 
  -5   9   7       91.53       95.46     18.26 o 
  -4   9   7       60.45       89.34     19.94 o 
  -3   9   7      500.98      446.75     30.48 o 
  -2   9   7       72.14       71.01     22.77 o 
  -1   9   7       69.43       58.18     22.09 o 
   0   9   7      252.95      269.69     28.16 o 
   1   9   7      108.67      122.97     17.41 o 
   2   9   7        0.58       10.66      8.67 o 
   3   9   7     1807.05     1850.72     70.32 o 
   4   9   7      155.53      136.60     27.21 o 
   5   9   7      567.97      563.65     50.38 o 
   6   9   7      117.07      150.19     19.36 o 
   7   9   7     1485.80     1482.93     52.21 o 
   8   9   7      867.24      881.40     41.55 o 
   9   9   7      329.20      403.01     33.41 o 
  -5  10   7       15.11       12.53     12.45 o 
  -4  10   7        2.08       -2.36     10.40 o 
  -3  10   7      144.37      155.94     40.41 o 
  -2  10   7       77.92       89.15     23.84 o 
  -1  10   7       64.64       90.87     21.02 o 
   0  10   7       38.96       29.23     18.86 o 
   1  10   7       72.21       87.84     16.07 o 
   2  10   7       53.45       47.50     13.22 o 
   3  10   7      228.64      229.44     22.50 o 
   4  10   7      225.27      198.03     33.14 o 
   5  10   7       76.01       94.84     23.98 o 
   6  10   7       14.95       -7.81     12.66 o 
   7  10   7       65.75       77.60     27.21 o 
   8  10   7        7.90        8.35     14.55 o 
  -3  11   7       41.92       61.72     15.33 o 
  -2  11   7       18.98       30.27     12.95 o 
  -1  11   7       35.72       36.73     13.23 o 
   0  11   7        5.29       -0.32      9.80 o 
   1  11   7        4.44       -1.12     16.17 o 
   2  11   7       17.75       21.60     12.23 o 
   3  11   7      584.90      653.37     35.02 o 
   4  11   7      375.84      362.65     46.61 o 
   5  11   7     1288.39     1355.24     79.48 o 
   6  11   7        1.34       -6.20     13.74 o 
   7  11   7       65.29       46.34     22.90 o 
  -1  12   7        2.43        4.32     12.38 o 
   0  12   7      106.57      118.87     20.00 o 
   1  12   7       25.33       39.51     13.89 o 
   2  12   7        7.37       14.81     12.15 o 
   3  12   7       58.57       63.86     26.40 o 
   4  12   7        1.74       13.20     18.05 o 
   5  12   7        4.07        6.47     18.86 o 
  -4 -11   8        4.60        8.08     15.09 o 
  -3 -11   8        0.32       -1.62     13.47 o 
  -2 -11   8        0.68       -0.54     13.47 o 
  -1 -11   8      183.03      185.10     32.33 o 
   0 -11   8      159.70      180.79     32.33 o 
   1 -11   8        3.59       34.49     17.78 o 
  -6 -10   8        5.41       31.25     14.55 o 
  -4 -10   8       92.13       90.53     20.75 o 
  -3 -10   8      611.23      736.89     47.69 o 
  -2 -10   8       81.53      113.70     24.25 o 
  -1 -10   8      800.41      819.61     53.35 o 
   0 -10   8       33.17       60.62     17.78 o 
   1 -10   8      160.63      176.21     30.45 o 
   2 -10   8      116.48      113.43     28.83 o 
   3 -10   8        3.68        4.85     18.59 o 
  -8  -9   8        4.37       20.21     19.94 o 
  -7  -9   8       99.66      129.60     26.13 o 
  -6  -9   8      424.78      363.19     38.80 o 
  -5  -9   8      234.51      241.52     21.49 o 
  -4  -9   8      603.48      592.63     29.43 o 
  -3  -9   8        0.40        0.81     11.32 o 
  -2  -9   8        0.52       12.39     11.32 o 
  -1  -9   8      181.46      140.91     25.33 o 
   0  -9   8       14.55       21.82     14.28 o 
   1  -9   8       15.27       31.25     15.63 o 
   2  -9   8      244.45      301.22     38.80 o 
   3  -9   8       63.81       75.71     22.90 o 
   4  -9   8        5.19       26.67     18.05 o 
   5  -9   8      211.15      189.68     33.41 o 
  -9  -8   8       77.11       87.30     30.45 o 
  -7  -8   8      179.24      206.65     31.52 o 
  -6  -8   8      103.73       86.22     20.48 o 
  -5  -8   8      850.75      729.10     31.52 o 
  -4  -8   8      652.37      645.28     29.31 o 
  -3  -8   8      792.27      864.58     56.31 o 
  -2  -8   8       24.43       36.31     10.91 o 
  -1  -8   8      236.04      280.90     38.53 o 
   0  -8   8        1.65       12.93     12.66 o 
   1  -8   8     1179.54     1075.03     56.58 o 
   2  -8   8       26.52        8.62     15.90 o 
   3  -8   8      340.65      357.85     25.26 o 
   4  -8   8       51.53       41.54     11.91 o 
   5  -8   8      134.15      156.59     22.09 o 
   6  -8   8        8.07        9.64     18.99 o 
 -10  -7   8       13.78       28.02     23.71 o 
  -9  -7   8        1.62       -9.16     16.70 o 
  -8  -7   8      682.84      552.33     48.77 o 
  -7  -7   8       96.31       82.18     20.75 o 
  -6  -7   8       21.65       13.20     12.93 o 
  -5  -7   8       11.70        8.90      9.16 o 
  -4  -7   8     1608.75     1485.95     44.16 o 
  -3  -7   8      168.81      185.65     24.79 o 
  -2  -7   8      318.50      329.43     37.45 o 
  -1  -7   8        7.83       13.45     15.76 o 
   0  -7   8      110.54      130.56     11.60 o 
   1  -7   8       15.21       19.28      7.03 o 
   2  -7   8       11.50       16.97      9.42 o 
   3  -7   8       79.09      103.40     31.12 o 
   4  -7   8      107.04       98.88     15.97 o 
   5  -7   8        0.01        4.36     12.53 o 
   6  -7   8        1.73        8.91      9.50 o 
   7  -7   8      196.12      176.03     21.36 o 
 -10  -6   8      355.26      392.29     50.11 o 
  -9  -6   8       30.01       22.36     19.40 o 
  -8  -6   8     1455.29     1357.39     70.86 o 
  -7  -6   8      258.02      280.75     34.49 o 
  -6  -6   8      232.65      210.18     18.48 o 
  -5  -6   8       65.94       97.17     16.30 o 
  -4  -6   8       87.16       82.76     15.09 o 
  -3  -6   8     1704.16     1664.20     45.01 o 
  -2  -6   8      683.12      685.36     20.45 o 
  -1  -6   8      419.30      510.57     21.34 o 
   0  -6   8        5.10        3.33      4.97 o 
   1  -6   8     1129.92     1137.55     28.11 o 
   2  -6   8      123.13      137.23     11.67 o 
   3  -6   8     1760.99     1758.95     38.26 o 
   4  -6   8       93.92       97.31     14.27 o 
   5  -6   8      344.09      319.15     40.01 o 
   6  -6   8        2.31       -7.48      8.42 o 
   7  -6   8      154.97      164.97     19.32 o 
   8  -6   8        0.74       13.20     14.82 o 
 -11  -5   8       18.67       35.83     20.21 o 
 -10  -5   8       12.33       30.98     18.86 o 
  -9  -5   8       10.34       19.67     16.70 o 
  -8  -5   8      231.83      223.90     31.52 o 
  -7  -5   8        4.70       -9.16      9.97 o 
  -6  -5   8      382.47      393.20     29.81 o 
  -5  -5   8      663.37      631.20     20.89 o 
  -4  -5   8        4.48        1.75      4.41 o 
  -3  -5   8      228.13      197.71     11.72 o 
  -2  -5   8     1211.11     1155.32     26.05 o 
  -1  -5   8       30.56       46.30      6.62 o 
   0  -5   8     1435.58     1362.66     28.76 o 
   1  -5   8      173.31      191.71     14.89 o 
   2  -5   8     1622.55     1516.81     32.34 o 
   3  -5   8      111.08      132.88     11.21 o 
   4  -5   8      105.67      153.00     15.31 o 
   5  -5   8       41.23       54.80      8.74 o 
   6  -5   8       45.97       29.44      9.99 o 
   7  -5   8       26.00       49.11     12.09 o 
   8  -5   8       39.96       42.84     18.59 o 
   9  -5   8       16.95        7.54     14.01 o 
 -11  -4   8      165.09      158.43     32.33 o 
 -10  -4   8      504.33      591.67     53.35 o 
  -9  -4   8       67.58       82.92     15.26 o 
  -8  -4   8      712.17      773.33     33.64 o 
  -7  -4   8      504.42      500.05     26.26 o 
  -6  -4   8     5637.57     5954.60     88.72 o 
  -5  -4   8      284.87      301.09     14.87 o 
  -4  -4   8     1421.60     1412.21     30.03 o 
  -3  -4   8      140.66      142.46     11.03 o 
  -2  -4   8     1983.31     1903.45     44.93 o 
  -1  -4   8     1232.95     1243.96     29.40 o 
   0  -4   8      877.48      761.37     18.71 o 
   1  -4   8       11.77       17.83      5.26 o 
   2  -4   8      138.72      158.13     10.14 o 
   3  -4   8     1602.05     1626.51     36.44 o 
   4  -4   8      207.93      210.11     12.75 o 
   5  -4   8      479.64      406.43     25.69 o 
   6  -4   8      282.04      290.14     16.29 o 
   7  -4   8        1.89       -4.43      7.81 o 
   8  -4   8        3.39       19.67     13.47 o 
   9  -4   8      240.24      193.72     32.87 o 
  10  -4   8       57.43       73.29     24.52 o 
 -11  -3   8      284.81      289.44     27.30 o 
 -10  -3   8       61.70       54.09     15.76 o 
  -9  -3   8       89.85      123.88     17.71 o 
  -8  -3   8       21.94       42.68     11.50 o 
  -7  -3   8      222.86      205.62     18.63 o 
  -6  -3   8       67.53       72.43      9.00 o 
  -5  -3   8       18.10       29.68      6.55 o 
  -4  -3   8      885.78      936.72     22.86 o 
  -3  -3   8      925.05      890.75     20.52 o 
  -2  -3   8      113.24      129.83      7.57 o 
  -1  -3   8       61.34       48.57      5.02 o 
   0  -3   8     3601.82     3708.77     87.71 o 
   1  -3   8        2.56       24.54     14.82 o 
   2  -3   8     2340.15     2090.56     43.45 o 
   3  -3   8       62.64       76.13      7.67 o 
   4  -3   8      253.16      249.99     13.28 o 
   5  -3   8      389.49      370.61     19.27 o 
   6  -3   8        3.29       11.91      5.88 o 
   7  -3   8        1.52       -6.65      8.62 o 
   8  -3   8       36.26       72.29     13.38 o 
   9  -3   8        0.20        7.81     14.01 o 
  10  -3   8       65.37       74.63     22.36 o 
 -11  -2   8        7.10       19.03     11.31 o 
 -10  -2   8      448.29      449.28     30.42 o 
  -9  -2   8      501.73      508.53     29.99 o 
  -8  -2   8      266.34      278.38     21.97 o 
  -7  -2   8        0.32       -3.40      4.87 o 
  -6  -2   8     3462.48     3426.71     68.09 o 
  -5  -2   8     2770.06     2778.44     47.64 o 
  -4  -2   8    10695.55    10874.98    143.19 o 
  -3  -2   8      196.61      237.44     10.28 o 
  -2  -2   8     6100.72     6241.13     81.18 o 
  -1  -2   8      946.95      984.94     27.71 o 
   0  -2   8     9246.60     9553.61    117.29 o 
   1  -2   8     1294.41     1295.66     23.70 o 
   2  -2   8     1196.04     1252.20     46.33 o 
   3  -2   8      899.07      792.35     24.06 o 
   4  -2   8       13.35        9.75      3.96 o 
   5  -2   8      387.00      384.90     14.69 o 
   6  -2   8        7.78        1.73      5.07 o 
   7  -2   8       70.99       40.55     10.67 o 
   8  -2   8      137.92      154.26     24.65 o 
   9  -2   8      355.05      344.71     25.85 o 
  10  -2   8       11.19       23.01     11.13 o 
  11  -2   8       40.14       56.58     19.40 o 
 -11  -1   8      178.06      201.32     23.05 o 
 -10  -1   8      128.45      129.02     17.53 o 
  -9  -1   8      704.90      686.78     37.99 o 
  -8  -1   8       22.59       33.54      9.77 o 
  -7  -1   8      512.59      494.02     18.56 o 
  -6  -1   8       43.97       34.66      6.71 o 
  -5  -1   8     1170.27     1076.31     30.38 o 
  -4  -1   8      429.87      449.59     18.02 o 
  -3  -1   8     3589.62     4067.96     58.37 o 
  -2  -1   8      901.96      931.40     18.47 o 
  -1  -1   8      646.38      744.38     56.18 o 
   0  -1   8      279.30      322.29     14.29 o 
   1  -1   8     1865.11     1845.20     29.36 o 
   2  -1   8       70.28       65.97      5.85 o 
   3  -1   8      858.95      968.71     35.14 o 
   4  -1   8     2386.01     2337.04     39.84 o 
   5  -1   8      805.19      836.26     22.81 o 
   6  -1   8      285.67      258.44     13.19 o 
   7  -1   8      138.13      141.86     16.00 o 
   8  -1   8      265.56      294.45     31.12 o 
   9  -1   8      117.28      148.13     18.32 o 
  10  -1   8       11.19       29.52     16.97 o 
  11  -1   8       45.64       59.47     13.87 o 
 -11   0   8        4.68        5.42      9.19 o 
 -10   0   8       41.87       29.85     15.90 o 
  -9   0   8     1022.64     1019.90     39.34 o 
  -8   0   8      751.72      729.26     31.15 o 
  -7   0   8     1468.24     1294.71     82.66 o 
  -6   0   8     1104.05      955.14     25.06 o 
  -5   0   8       72.03       76.84      8.25 o 
  -4   0   8     9817.01     9848.80    125.70 o 
  -3   0   8     8567.11     8980.75    113.90 o 
  -2   0   8     5911.65     5648.19     74.15 o 
  -1   0   8      638.86      624.42     13.37 o 
   0   0   8     3129.81     2913.24     54.76 o 
   1   0   8      145.20      163.08     10.50 o 
   2   0   8     4772.96     4549.71     61.97 o 
   3   0   8       85.76       65.06      6.40 o 
   4   0   8     5230.16     5506.35     75.54 o 
   5   0   8       51.55       32.58      6.34 o 
   6   0   8      173.22      152.58     16.30 o 
   7   0   8        0.25       -5.76      7.01 o 
   8   0   8       24.79        9.70      8.10 o 
   9   0   8       80.46       76.38     13.91 o 
  10   0   8        1.97       19.26     11.05 o 
  11   0   8       70.31      109.73     19.53 o 
 -11   1   8       70.30       76.79     23.71 o 
 -10   1   8       70.49       91.07     22.63 o 
  -9   1   8      432.27      455.10     84.33 o 
  -8   1   8      187.68      152.80     16.76 o 
  -7   1   8      956.69      984.05     33.32 o 
  -6   1   8      199.15      212.40     14.95 o 
  -5   1   8     3228.50     3016.06     56.82 o 
  -4   1   8      679.47      756.90     19.69 o 
  -3   1   8     5811.64     6029.31     80.87 o 
  -2   1   8       11.98       14.12      3.77 o 
  -1   1   8      276.41      248.32     13.38 o 
   0   1   8     1283.10     1494.23     36.14 o 
   1   1   8      195.83      248.29      9.04 o 
   2   1   8      652.05      680.22     22.84 o 
   3   1   8      220.58      224.27      9.96 o 
   4   1   8       23.45       41.90      5.78 o 
   5   1   8       12.54        8.98      4.38 o 
   6   1   8     2196.40     1875.37    137.41 o 
   7   1   8       63.76       52.14     10.85 o 
   8   1   8       32.15       31.09     18.59 o 
   9   1   8        1.93       12.39      9.53 o 
  10   1   8      179.31      196.25     22.48 o 
  11   1   8       18.87       21.12     11.47 o 
 -11   2   8      855.28      792.93     63.05 o 
 -10   2   8       23.38       67.63     21.82 o 
  -9   2   8      107.53      106.43     23.44 o 
  -8   2   8        2.12        5.07      6.21 o 
  -7   2   8     1023.93     1034.58     42.75 o 
  -6   2   8      463.46      449.66     17.55 o 
  -5   2   8      375.63      385.50     19.04 o 
  -4   2   8      143.68      184.52     10.66 o 
  -3   2   8     1032.50      894.98     36.06 o 
  -2   2   8    15121.13    15804.45    189.53 o 
  -1   2   8     9335.86     9868.50    122.17 o 
   0   2   8     3917.93     3715.78     79.72 o 
   1   2   8     1438.01     1493.58     26.48 o 
   2   2   8    10495.79    10660.15    131.05 o 
   3   2   8      905.49      860.39     25.68 o 
   4   2   8     5422.18     5099.64     70.73 o 
   5   2   8       66.14       79.81      6.40 o 
   6   2   8     1434.95     1422.23     41.42 o 
   7   2   8      590.46      563.89     26.75 o 
   8   2   8       22.81       18.86      9.53 o 
   9   2   8      213.22      243.52     23.15 o 
  10   2   8        0.18        4.09      9.20 o 
  11   2   8      195.72      191.83     23.57 o 
 -10   3   8       31.14       28.56     17.24 o 
  -9   3   8      110.06       84.87     21.55 o 
  -8   3   8        3.15        4.09     17.92 o 
  -7   3   8     1005.04     1011.16     83.39 o 
  -6   3   8      559.04      523.44     23.77 o 
  -5   3   8        5.79        4.37      4.61 o 
  -4   3   8      895.14      917.43     30.81 o 
  -3   3   8     2007.29     1782.06     32.90 o 
  -2   3   8       39.36       22.75      5.18 o 
  -1   3   8     8944.59     9692.78    121.51 o 
   0   3   8      103.25       90.02     11.50 o 
   1   3   8     5600.06     5633.55     75.44 o 
   2   3   8      441.28      467.05     13.81 o 
   3   3   8     2036.65     2168.65     36.47 o 
   4   3   8     1461.67     1372.44     26.92 o 
   5   3   8      235.58      256.73     17.81 o 
   6   3   8        7.05        4.11      7.67 o 
   7   3   8      212.81      195.86     20.07 o 
   8   3   8        6.71        6.35      8.27 o 
   9   3   8      346.11      375.38     28.02 o 
  10   3   8        3.28        7.08      8.99 o 
  11   3   8        6.71       17.78     10.49 o 
 -10   4   8        0.78       23.17     17.24 o 
  -9   4   8      546.23      663.07     53.89 o 
  -8   4   8        0.88       13.84      9.31 o 
  -7   4   8      296.34      384.11     26.05 o 
  -6   4   8      463.63      449.34     25.89 o 
  -5   4   8     4001.93     3829.79    169.34 o 
  -4   4   8      731.11      674.77     42.97 o 
  -3   4   8     1420.89     1467.46     28.91 o 
  -2   4   8      110.81       90.14      7.05 o 
  -1   4   8     9236.07     9638.70    132.37 o 
   0   4   8     6322.42     6378.90     84.96 o 
   1   4   8     2388.03     2500.05     40.71 o 
   2   4   8      289.19      245.39     13.38 o 
   3   4   8      361.09      381.11     13.31 o 
   4   4   8     2812.93     2818.22     45.71 o 
   5   4   8       11.57        4.96      7.14 o 
   6   4   8     1911.41     1828.73     54.69 o 
   7   4   8        1.81        0.13      8.05 o 
   8   4   8      243.44      238.83     22.56 o 
   9   4   8      267.07      262.84     33.68 o 
  10   4   8       84.13       86.29     16.27 o 
  11   4   8       71.56       94.40     21.42 o 
  -9   5   8        8.85       40.95     19.40 o 
  -8   5   8        0.57       19.49     11.13 o 
  -7   5   8       72.55       55.43     13.54 o 
  -6   5   8       78.37       87.33     14.85 o 
  -5   5   8        4.19        9.44      8.54 o 
  -4   5   8      564.44      558.26     26.19 o 
  -3   5   8      863.86      934.03     32.67 o 
  -2   5   8      153.71      189.17     21.96 o 
  -1   5   8     4535.88     4424.25     64.50 o 
   0   5   8      211.76      187.10      9.64 o 
   1   5   8     3106.57     2973.76     47.65 o 
   2   5   8      188.45      194.06     10.79 o 
   3   5   8     4825.29     4867.27     71.03 o 
   4   5   8        0.93        5.63      8.83 o 
   5   5   8       11.22       17.47      8.10 o 
   6   5   8     3467.79     3324.29     75.05 o 
   7   5   8       12.64        8.27      8.93 o 
   8   5   8        5.03        0.90      8.67 o 
   9   5   8      400.90      380.08     29.98 o 
  10   5   8       48.08       31.42     12.81 o 
  11   5   8       52.46       55.79     16.46 o 
  -9   6   8      489.30      511.92     53.89 o 
  -8   6   8      194.01      157.21     20.56 o 
  -7   6   8      677.63      743.57     36.17 o 
  -6   6   8       85.94       79.54     15.29 o 
  -5   6   8     1427.26     1427.08     71.67 o 
  -4   6   8      353.31      333.87     55.37 o 
  -3   6   8     3787.77     3769.56    111.68 o 
  -2   6   8       34.30       45.80     10.66 o 
  -1   6   8     1960.39     1872.15     48.67 o 
   0   6   8      416.20      410.75     22.77 o 
   1   6   8     4867.88     4999.48     72.68 o 
   2   6   8      833.84      758.93     20.77 o 
   3   6   8      495.69      501.33     17.15 o 
   4   6   8      400.17      438.81     16.55 o 
   5   6   8      130.34      144.99     17.51 o 
   6   6   8      182.39      169.05     23.17 o 
   7   6   8       63.69       64.79     13.60 o 
   8   6   8      470.04      490.56     31.62 o 
   9   6   8        0.36        3.85     12.39 o 
  10   6   8      196.37      183.58     24.09 o 
  11   6   8       91.11      103.19     39.34 o 
  -8   7   8       58.11       79.91     16.29 o 
  -7   7   8       57.43       74.46     15.52 o 
  -6   7   8      494.42      507.31     32.41 o 
  -5   7   8      283.05      286.54     26.13 o 
  -4   7   8        4.20        8.62      9.47 o 
  -3   7   8       68.14       61.86     13.22 o 
  -2   7   8      443.56      421.78     29.37 o 
  -1   7   8      397.15      407.62     24.48 o 
   0   7   8      108.89      115.13     17.24 o 
   1   7   8      456.05      450.66     41.76 o 
   2   7   8      826.37      808.52     30.57 o 
   3   7   8      399.96      342.07     15.76 o 
   4   7   8       93.62      104.04     14.98 o 
   5   7   8     3212.66     3169.99    132.16 o 
   6   7   8        1.18        0.41      9.56 o 
   7   7   8      223.99      187.01     21.55 o 
   8   7   8      690.04      613.03     34.45 o 
   9   7   8      256.77      209.43     43.51 o 
  10   7   8        7.19        9.13     16.03 o 
  -7   8   8      266.04      349.03     31.05 o 
  -6   8   8      293.34      270.23     27.24 o 
  -5   8   8     1281.02     1328.37     59.95 o 
  -4   8   8       35.64       44.36     12.75 o 
  -3   8   8     2763.65     2820.10     72.48 o 
  -2   8   8        4.54       -0.83      8.76 o 
  -1   8   8     1070.07     1089.08     53.89 o 
   0   8   8       90.38      118.53     16.14 o 
   1   8   8     1665.68     1653.58    100.23 o 
   2   8   8      471.52      431.40     25.42 o 
   3   8   8     1348.11     1345.32     50.65 o 
   4   8   8       79.14       95.49     13.91 o 
   5   8   8      630.92      707.53     31.67 o 
   6   8   8       11.93       24.25     11.24 o 
   7   8   8      134.44      141.67     19.68 o 
   8   8   8       30.32       52.08     26.94 o 
   9   8   8        0.25        2.95     10.97 o 
  10   8   8      136.93      223.40     27.89 o 
  -6   9   8        6.53      -12.95     10.56 o 
  -5   9   8        0.14       13.80     11.05 o 
  -4   9   8      523.45      510.82     51.46 o 
  -3   9   8      161.89      206.23     23.05 o 
  -2   9   8       35.71       36.90     26.13 o 
  -1   9   8      185.64      189.17     21.15 o 
   0   9   8       48.13       55.94     13.33 o 
   1   9   8        1.32        3.85      9.31 o 
   2   9   8      108.79      109.17     15.76 o 
   3   9   8       43.02       57.66     16.70 o 
   4   9   8      160.88      197.76     32.06 o 
   5   9   8      239.33      198.30     32.87 o 
   6   9   8       22.54       89.72     23.71 o 
   7   9   8     1061.27     1079.58     48.63 o 
   8   9   8      230.70      241.08     26.24 o 
   9   9   8        5.76       -2.34     35.16 o 
  -5  10   8      133.88      148.95     26.67 o 
  -4  10   8       31.31       35.78     13.31 o 
  -3  10   8      854.10      850.59     40.20 o 
  -2  10   8      299.89      345.64     29.03 o 
  -1  10   8     1333.11     1194.28     47.69 o 
   0  10   8      215.56      231.01     24.29 o 
   1  10   8      836.36      897.40     39.38 o 
   2  10   8      382.17      387.61     28.38 o 
   3  10   8     1332.33     1383.83     48.40 o 
   4  10   8       70.25       71.13     21.02 o 
   5  10   8      466.05      502.49     50.92 o 
   6  10   8        1.37        1.08     13.74 o 
   7  10   8      279.18      218.78     37.18 o 
   8  10   8        0.02       23.71     18.59 o 
  -3  11   8        9.02        2.20     11.93 o 
  -2  11   8      210.69      239.86     46.21 o 
  -1  11   8       49.14       83.64     28.29 o 
   0  11   8      218.61      264.76     26.37 o 
   1  11   8       73.81       82.36     15.80 o 
   2  11   8      108.08      145.87     21.36 o 
   3  11   8        7.87       12.27     11.85 o 
   4  11   8       40.74       80.56     25.60 o 
   5  11   8       19.37       35.30     19.94 o 
   6  11   8      176.14      182.94     36.10 o 
   7  11   8       48.71       53.08     23.71 o 
   0  12   8      230.48      300.92     30.00 o 
   1  12   8      150.47      162.86     23.04 o 
   2  12   8        6.73        0.43     19.67 o 
   3  12   8      257.01      240.06     40.95 o 
   4  12   8      120.89      117.74     30.98 o 
   5  12   8      521.32      591.13     61.16 o 
  -3 -11   9       26.18       26.13     15.63 o 
  -2 -11   9      380.28      476.62     47.42 o 
  -1 -11   9        1.73       35.30     19.13 o 
   0 -11   9      123.64      181.87     33.14 o 
  -6 -10   9       13.93       30.98     16.97 o 
  -4 -10   9        9.31       31.52     15.36 o 
  -3 -10   9        0.23       -4.58     12.39 o 
  -2 -10   9      255.98      287.21     35.83 o 
  -1 -10   9        1.96       -7.01     13.47 o 
   0 -10   9      210.67      243.03     35.56 o 
   1 -10   9       93.43      149.80     27.75 o 
   2 -10   9        9.06       -4.31     13.74 o 
   3 -10   9       22.85      -15.63     15.63 o 
  -7  -9   9        6.45       -0.81     13.74 o 
  -6  -9   9      244.15      271.86     35.83 o 
  -5  -9   9      298.15      325.08     24.77 o 
  -4  -9   9      799.74      815.62     34.66 o 
  -3  -9   9      193.08      203.49     29.64 o 
  -2  -9   9      862.33      886.97     52.00 o 
  -1  -9   9      253.20      199.65     30.72 o 
   0  -9   9      620.92      670.07     47.69 o 
   1  -9   9       23.38       20.48     16.17 o 
   2  -9   9      910.64      843.32     56.04 o 
   3  -9   9       35.24        2.42     15.36 o 
   4  -9   9       64.95      126.09     28.56 o 
   5  -9   9       24.88       25.06     18.05 o 
  -9  -8   9      221.53      197.76     39.34 o 
  -8  -8   9        0.79        0.54     15.09 o 
  -7  -8   9      732.15      681.66     49.04 o 
  -6  -8   9      207.78      290.99     35.56 o 
  -5  -8   9      229.21      215.75     33.95 o 
  -4  -8   9       15.34       23.82      9.28 o 
  -3  -8   9     1139.50     1142.53     54.56 o 
  -2  -8   9        4.82       -0.27     10.24 o 
  -1  -8   9      127.76      144.65     16.44 o 
   0  -8   9      368.73      475.01     40.68 o 
   1  -8   9      126.11      172.44     28.83 o 
   2  -8   9      230.28      209.35     32.06 o 
   3  -8   9      249.27      300.95     37.18 o 
   4  -8   9        7.14       12.93     15.36 o 
   5  -8   9        0.16        9.16     15.90 o 
   6  -8   9        2.55        6.74     15.63 o 
  -9  -7   9      131.02      160.58     36.64 o 
  -8  -7   9        0.06        9.70     14.55 o 
  -7  -7   9      454.52      425.97     42.03 o 
  -6  -7   9       35.10       75.71     19.94 o 
  -5  -7   9      166.44      162.52     17.67 o 
  -4  -7   9      171.96      206.58     40.15 o 
  -3  -7   9      720.18      674.56     37.85 o 
  -2  -7   9     1399.93     1324.96     41.62 o 
  -1  -7   9      690.90      691.51     28.74 o 
   0  -7   9      841.87      860.46     32.41 o 
   1  -7   9      162.45      171.13     17.11 o 
   2  -7   9     1652.74     1678.55     72.48 o 
   3  -7   9      153.93      182.94     28.83 o 
   4  -7   9     1873.25     1811.48     52.98 o 
   5  -7   9       74.34       88.59     18.05 o 
   6  -7   9      121.13      130.82     18.28 o 
   7  -7   9        3.53       -5.50      9.97 o 
 -10  -6   9       12.24       -6.20     21.29 o 
  -8  -6   9      393.97      323.05     39.61 o 
  -7  -6   9      962.16      925.49     54.96 o 
  -6  -6   9       11.67        7.72      8.09 o 
  -5  -6   9      724.29      611.26     27.24 o 
  -4  -6   9      604.10      591.63     26.55 o 
  -3  -6   9     1575.01     1541.52     44.21 o 
  -2  -6   9      335.77      301.98     44.46 o 
  -1  -6   9     2112.48     2099.94     74.09 o 
   0  -6   9      610.94      641.77     26.65 o 
   1  -6   9       16.86       15.34      6.73 o 
   2  -6   9      245.03      276.57     15.35 o 
   3  -6   9      408.71      451.48     22.76 o 
   4  -6   9        7.62       27.31     10.10 o 
   5  -6   9      101.86      108.82     16.18 o 
   6  -6   9      120.46       97.32     15.65 o 
   7  -6   9       41.14       65.85     14.55 o 
   8  -6   9        3.30        8.35     13.47 o 
 -10  -5   9       22.57       32.60     19.94 o 
  -8  -5   9      874.54      834.16     53.62 o 
  -7  -5   9      461.69      434.32     40.68 o 
  -6  -5   9       80.64       80.87     13.41 o 
  -5  -5   9     1457.31     1408.27     42.44 o 
  -4  -5   9      110.85      117.76     14.15 o 
  -3  -5   9       92.20       81.37     12.09 o 
  -2  -5   9      131.85      141.73     14.38 o 
  -1  -5   9     2985.93     2951.66     48.61 o 
   0  -5   9     1388.96     1256.35     33.66 o 
   1  -5   9     1697.81     1614.48     40.78 o 
   2  -5   9     1653.49     1524.74     33.06 o 
   3  -5   9     1464.53     1486.09     33.31 o 
   4  -5   9     4992.17     4999.52     82.37 o 
   5  -5   9      492.26      500.04     23.38 o 
   6  -5   9      881.28      823.12     34.89 o 
   7  -5   9      162.20      112.77     16.68 o 
   8  -5   9       45.27       25.33     16.17 o 
   9  -5   9       29.76       33.68     17.51 o 
 -11  -4   9        2.98      -12.39     17.24 o 
 -10  -4   9       49.80       97.00     27.48 o 
  -8  -4   9       31.75       46.88     19.13 o 
  -7  -4   9      602.65      559.07     41.49 o 
  -6  -4   9      225.14      233.25     18.80 o 
  -5  -4   9      699.31      687.90     21.44 o 
  -4  -4   9      719.18      748.96     31.32 o 
  -3  -4   9      365.03      319.99     12.97 o 
  -2  -4   9      325.91      289.96     13.60 o 
  -1  -4   9     6079.66     6218.47     84.18 o 
   0  -4   9      404.40      362.40     13.52 o 
   1  -4   9     3386.60     3312.93     51.85 o 
   2  -4   9     1045.71     1065.92     24.92 o 
   3  -4   9     1172.25     1187.68     27.78 o 
   4  -4   9      115.66       98.51     10.63 o 
   5  -4   9      760.64      774.63     58.81 o 
   6  -4   9       21.79       22.35      6.95 o 
   7  -4   9      218.62      264.05     21.08 o 
   8  -4   9       91.33       95.65     21.82 o 
   9  -4   9        3.38        0.81     12.66 o 
 -11  -3   9       44.83       67.63     23.44 o 
 -10  -3   9       32.82       78.94     22.63 o 
  -9  -3   9     1217.43     1173.91     66.55 o 
  -8  -3   9       26.62       19.00      9.64 o 
  -7  -3   9      622.79      667.61     22.79 o 
  -6  -3   9      407.61      389.30     25.78 o 
  -5  -3   9     3753.40     3799.03     61.08 o 
  -4  -3   9      279.59      310.44     13.30 o 
  -3  -3   9     3225.69     3022.86     47.66 o 
  -2  -3   9      766.51      844.65     20.45 o 
  -1  -3   9     3101.73     3063.20     48.91 o 
   0  -3   9     2076.16     2107.27     34.47 o 
   1  -3   9     6533.44     6462.85     86.08 o 
   2  -3   9      596.21      561.88     26.94 o 
   3  -3   9      710.27      719.71     19.52 o 
   4  -3   9      211.93      183.14     13.99 o 
   5  -3   9     2385.64     2376.90     44.42 o 
   6  -3   9     3645.46     3591.74     61.00 o 
   7  -3   9      678.21      697.82     29.99 o 
   8  -3   9      601.52      597.59     30.33 o 
   9  -3   9      110.72      105.04     16.09 o 
  10  -3   9      130.90      180.25     32.06 o 
 -11  -2   9      277.23      310.92     40.95 o 
 -10  -2   9      383.03      403.92     29.13 o 
  -9  -2   9      160.60      153.76     18.29 o 
  -8  -2   9      267.57      236.97     28.69 o 
  -7  -2   9      366.93      348.47     16.59 o 
  -6  -2   9       18.23       22.42      5.96 o 
  -5  -2   9      314.74      325.87     14.83 o 
  -4  -2   9        1.18        0.35      6.46 o 
  -3  -2   9      973.08      957.99     26.57 o 
  -2  -2   9       75.34       69.64     10.13 o 
  -1  -2   9      596.04      582.56     21.61 o 
   0  -2   9      155.65      159.71     14.28 o 
   1  -2   9     4164.90     4247.07     59.21 o 
   2  -2   9      876.75      960.27     39.63 o 
   3  -2   9     1768.06     1794.81     33.12 o 
   4  -2   9      863.24      836.49     26.98 o 
   5  -2   9     1432.62     1465.51     38.76 o 
   6  -2   9       54.32       51.65     12.62 o 
   7  -2   9      543.65      599.63     41.49 o 
   8  -2   9       15.28       11.79      8.48 o 
   9  -2   9      377.21      444.94     52.81 o 
  10  -2   9       43.06       48.14     12.09 o 
 -11  -1   9       16.58       17.34     16.97 o 
 -10  -1   9      120.31      127.09     17.71 o 
  -9  -1   9       41.43       49.67     12.38 o 
  -8  -1   9       47.12       66.21     12.64 o 
  -7  -1   9      935.64      908.60     26.03 o 
  -6  -1   9      623.99      599.88     19.81 o 
  -5  -1   9     3052.58     2988.52     50.53 o 
  -4  -1   9       81.64      100.04      8.44 o 
  -3  -1   9    12880.60    13048.21    160.26 o 
  -2  -1   9      140.50      120.29      6.34 o 
  -1  -1   9    10259.91    10505.60    163.90 o 
   0  -1   9      301.31      270.46     39.34 o 
   1  -1   9     7451.99     7645.57     96.66 o 
   2  -1   9      801.05      764.78     17.95 o 
   3  -1   9     4461.19     4358.03     62.59 o 
   4  -1   9        7.71        6.22      4.50 o 
   5  -1   9     1051.28      966.52     24.01 o 
   6  -1   9       36.15       21.83      5.89 o 
   7  -1   9     2091.62     2082.18     73.82 o 
   8  -1   9     1898.44     1869.92     54.39 o 
   9  -1   9      115.66      134.78     17.90 o 
  10  -1   9       64.98       98.93     15.65 o 
  11  -1   9        8.27       10.60      9.97 o 
 -11   0   9      283.26      241.12     24.05 o 
 -10   0   9      205.18      229.77     23.01 o 
  -9   0   9      521.40      526.71     39.34 o 
  -8   0   9     1259.50     1126.76     55.77 o 
  -7   0   9      107.20      111.01     11.13 o 
  -6   0   9     1186.36     1147.93     28.41 o 
  -5   0   9       10.42       18.14      5.23 o 
  -4   0   9     1003.61      953.00     22.72 o 
  -3   0   9     1349.04     1344.30     26.35 o 
  -2   0   9       28.93       43.89      4.79 o 
  -1   0   9     1043.86      990.18     18.63 o 
   0   0   9      558.05      613.18     13.28 o 
   1   0   9       27.76       22.41      4.26 o 
   2   0   9      133.99      141.49      8.08 o 
   3   0   9     3584.05     3704.01     54.79 o 
   4   0   9        2.20        6.13      6.72 o 
   5   0   9     2080.01     2157.74     39.03 o 
   6   0   9      230.76      230.36     17.81 o 
   7   0   9      355.59      323.32     30.72 o 
   8   0   9      315.74      265.00     21.87 o 
   9   0   9      233.58      288.28     29.50 o 
  10   0   9       46.89       23.70     19.53 o 
  11   0   9      322.53      362.70     30.09 o 
 -11   1   9        0.43       -2.96     14.55 o 
 -10   1   9       13.64       50.92     18.05 o 
  -9   1   9      138.84      166.61     18.99 o 
  -8   1   9       53.88       53.31      9.64 o 
  -7   1   9      343.57      290.87     16.21 o 
  -6   1   9     1147.35     1065.93     27.53 o 
  -5   1   9     2551.12     2516.42     74.48 o 
  -4   1   9        0.94        3.07      3.81 o 
  -3   1   9     3710.95     3648.33     54.52 o 
  -2   1   9      375.50      388.52     12.32 o 
  -1   1   9    13000.30    13592.33    163.80 o 
   0   1   9       13.86       23.86      4.42 o 
   1   1   9    15474.53    16284.61    193.79 o 
   2   1   9      126.91      132.63      8.03 o 
   3   1   9     7622.93     7479.59     97.50 o 
   4   1   9      742.02      784.81     19.87 o 
   5   1   9     3652.38     3642.36     56.46 o 
   6   1   9       33.79       22.19      9.03 o 
   7   1   9      685.38      723.25     30.57 o 
   8   1   9      216.71      194.55     19.83 o 
   9   1   9     2306.38     2124.50     75.31 o 
  10   1   9      259.26      293.91     26.19 o 
  11   1   9       14.44       23.88     10.61 o 
 -10   2   9       79.19      101.58     24.25 o 
  -9   2   9      190.31      183.21     30.18 o 
  -8   2   9      432.38      457.29     26.70 o 
  -7   2   9       88.96       96.78     10.89 o 
  -6   2   9     1748.52     1578.52     45.61 o 
  -5   2   9      471.55      417.28     15.84 o 
  -4   2   9     1132.00     1040.97     24.56 o 
  -3   2   9       35.65       31.48      5.53 o 
  -2   2   9     4159.75     4118.20     61.33 o 
  -1   2   9     3481.68     3677.12     53.35 o 
   0   2   9     3301.64     3738.47     53.57 o 
   1   2   9      395.88      381.70     12.00 o 
   2   2   9      366.43      302.04     13.72 o 
   3   2   9      157.85      177.62      9.62 o 
   4   2   9       26.93       30.06      5.35 o 
   5   2   9       76.64       84.87      7.37 o 
   6   2   9       96.18      100.14     13.70 o 
   7   2   9      982.29      916.93     34.48 o 
   8   2   9       89.74      119.94     16.37 o 
   9   2   9        5.69       16.01      9.33 o 
  10   2   9       94.50      109.98     17.22 o 
  11   2   9      338.89      319.34     29.15 o 
 -10   3   9      345.99      379.09     44.99 o 
  -9   3   9        1.61      -16.97     11.32 o 
  -8   3   9       80.17       81.78     14.46 o 
  -7   3   9      417.90      427.71     26.11 o 
  -6   3   9        3.40       -6.08      6.83 o 
  -5   3   9        1.88       -1.36      4.91 o 
  -4   3   9     2928.35     2823.92     48.05 o 
  -3   3   9      141.15      130.83      9.18 o 
  -2   3   9     1073.73     1199.57     25.01 o 
  -1   3   9     3771.31     3809.90     55.93 o 
   0   3   9      550.59      484.28     14.41 o 
   1   3   9    15816.67    16109.75    193.89 o 
   2   3   9     2619.75     2637.05     42.37 o 
   3   3   9    13646.22    13915.74    170.67 o 
   4   3   9      861.19      833.42     24.12 o 
   5   3   9    10378.92    10740.23    175.26 o 
   6   3   9      711.98      644.16     41.09 o 
   7   3   9     1343.35     1262.31     60.22 o 
   8   3   9      370.87      300.28     23.97 o 
   9   3   9      362.16      339.49     37.45 o 
  10   3   9       27.41       36.63     13.88 o 
  11   3   9      490.04      522.64     35.72 o 
 -10   4   9        2.28       12.93     18.86 o 
  -9   4   9       37.39       60.89     20.21 o 
  -8   4   9       15.89       27.44     14.55 o 
  -7   4   9      439.35      355.36     25.28 o 
  -6   4   9       27.53       34.37     10.54 o 
  -5   4   9      197.41      186.17     18.18 o 
  -4   4   9      611.00      588.94     25.72 o 
  -3   4   9      632.68      630.69     22.34 o 
  -2   4   9     6735.47     6794.50     91.69 o 
  -1   4   9       92.39      119.22      8.48 o 
   0   4   9     6968.03     7281.03     96.20 o 
   1   4   9     2559.71     2527.83     41.90 o 
   2   4   9     1056.14     1057.00     23.71 o 
   3   4   9       15.04       16.48      4.48 o 
   4   4   9     1489.05     1419.32     29.13 o 
   5   4   9      166.69      211.82     17.56 o 
   6   4   9       28.04       16.02      8.28 o 
   7   4   9      151.21      163.93     31.52 o 
   8   4   9      244.42      218.66     22.39 o 
   9   4   9      212.04      187.23     38.39 o 
  10   4   9      138.52      147.07     31.52 o 
  11   4   9        2.04       -8.53      8.71 o 
  -9   5   9        1.01        0.54     14.82 o 
  -8   5   9      607.95      624.74     35.44 o 
  -7   5   9      144.30      163.93     20.56 o 
  -6   5   9        4.27        2.17      9.19 o 
  -5   5   9      465.38      481.34     27.43 o 
  -4   5   9      439.05      421.42     46.34 o 
  -3   5   9      313.03      289.84     20.09 o 
  -2   5   9     3275.47     3152.57     67.22 o 
  -1   5   9       26.22       24.66      5.08 o 
   0   5   9       13.41       29.59      5.25 o 
   1   5   9     2975.01     3028.87     58.36 o 
   2   5   9     2673.25     2636.08     44.80 o 
   3   5   9     5598.43     5385.76    103.04 o 
   4   5   9      639.48      547.78     17.66 o 
   5   5   9     5301.06     5213.95    100.47 o 
   6   5   9      594.01      543.58     33.01 o 
   7   5   9     3141.97     3050.50     74.07 o 
   8   5   9      142.70      130.42     23.17 o 
   9   5   9      847.55      788.57     37.58 o 
  10   5   9       23.61        8.34     11.33 o 
  11   5   9      314.82      363.24     36.10 o 
  -9   6   9        8.69       25.87     18.59 o 
  -8   6   9      124.21      169.00     47.02 o 
  -7   6   9       21.03       16.11     15.22 o 
  -6   6   9      180.89      189.73     21.49 o 
  -5   6   9       29.96       29.85     13.88 o 
  -4   6   9      494.88      443.00     38.93 o 
  -3   6   9     1370.08     1223.89     65.74 o 
  -2   6   9      501.35      537.75     25.34 o 
  -1   6   9      157.14      161.11     16.10 o 
   0   6   9     4046.06     3934.32     79.24 o 
   1   6   9      590.49      659.78     18.95 o 
   2   6   9      787.37      723.74     20.53 o 
   3   6   9     2672.19     2553.15     72.53 o 
   4   6   9      428.89      422.12     21.55 o 
   5   6   9        5.80       -1.19      7.44 o 
   6   6   9     1306.61     1128.18     39.94 o 
   7   6   9      352.74      339.18     25.73 o 
   8   6   9      331.38      285.43     25.30 o 
   9   6   9       40.29       43.08     14.08 o 
  10   6   9      129.39      129.50     20.26 o 
  11   6   9       15.27       -2.59     10.68 o 
  -8   7   9       95.87      110.01     19.42 o 
  -7   7   9        7.87        6.53      9.90 o 
  -6   7   9      158.45      159.69     32.74 o 
  -5   7   9      100.46      133.71     27.89 o 
  -4   7   9       37.09       61.39     13.24 o 
  -3   7   9       89.37       91.62     15.48 o 
  -2   7   9     1599.83     1560.06     47.34 o 
  -1   7   9      475.96      469.93     36.24 o 
   0   7   9     2097.83     2133.69     98.21 o 
   1   7   9       29.79       28.70      9.42 o 
   2   7   9      600.61      553.54     40.82 o 
   3   7   9      345.53      397.32     23.35 o 
   4   7   9      756.11      791.82     23.69 o 
   5   7   9      735.13      658.48     29.82 o 
   6   7   9      754.32      727.40     33.13 o 
   7   7   9     1931.95     1845.18     57.04 o 
   8   7   9      222.62      252.86     25.41 o 
   9   7   9     1097.36     1155.34     47.97 o 
  10   7   9       31.12       23.05     12.28 o 
  -7   8   9      159.74      178.63     31.79 o 
  -6   8   9      185.92      190.68     23.31 o 
  -5   8   9        8.10       20.97     11.81 o 
  -4   8   9       17.68        9.40     13.88 o 
  -3   8   9       10.38       19.45     15.76 o 
  -2   8   9       27.42       39.48     11.81 o 
  -1   8   9     1182.96     1093.63     40.37 o 
   0   8   9      505.17      454.32     38.26 o 
   1   8   9       55.08       52.34     12.19 o 
   2   8   9     1334.51     1287.56     89.18 o 
   3   8   9      188.52      169.00     41.90 o 
   4   8   9      483.33      474.20     43.65 o 
   5   8   9      130.27      112.68     15.72 o 
   6   8   9     1075.15     1024.03     61.83 o 
   7   8   9       33.38       47.13     16.70 o 
   8   8   9      311.09      288.25     38.12 o 
   9   8   9      293.74      287.63     45.40 o 
  10   8   9       39.28       71.10     17.53 o 
  -6   9   9      151.55      163.08     23.65 o 
  -5   9   9       12.78       -3.29     12.26 o 
  -4   9   9      171.30      174.01     35.43 o 
  -3   9   9       28.66       19.15     11.20 o 
  -2   9   9      373.75      402.11     29.13 o 
  -1   9   9      109.34      110.57     17.52 o 
   0   9   9      741.97      776.35     35.04 o 
   1   9   9        5.98       16.78     10.48 o 
   2   9   9      977.89     1057.19     53.62 o 
   3   9   9       12.21       16.17     12.66 o 
   4   9   9      327.04      335.71     40.41 o 
   5   9   9       41.36       34.49     17.78 o 
   6   9   9      633.23      692.71     56.31 o 
   7   9   9      363.46      372.86     29.65 o 
   8   9   9      462.77      471.71     33.98 o 
   9   9   9      614.37      630.76     44.05 o 
  -5  10   9       72.88       94.70     20.38 o 
  -4  10   9      198.91      233.12     25.96 o 
  -3  10   9       17.22       58.37     15.15 o 
  -2  10   9        1.49       -1.82     11.72 o 
  -1  10   9      107.81      111.10     18.43 o 
   0  10   9      247.03      253.04     25.23 o 
   1  10   9       18.58       14.94     11.65 o 
   2  10   9       31.80       44.10     12.80 o 
   3  10   9      263.14      253.93     23.92 o 
   4  10   9      264.84      240.87     37.72 o 
   5  10   9      115.78      147.65     30.45 o 
   6  10   9       10.31       10.51     15.36 o 
   7  10   9      173.98      149.26     32.33 o 
   8  10   9      207.30      233.33     40.41 o 
  -3  11   9        0.15       -1.89     11.65 o 
  -2  11   9        5.86        6.17     10.35 o 
  -1  11   9       32.29       28.91     30.85 o 
   0  11   9      207.05      212.47     31.39 o 
   1  11   9       20.78       16.91     11.59 o 
   2  11   9      913.31      998.28     43.52 o 
   3  11   9      455.15      507.56     33.26 o 
   4  11   9      938.21      750.09     63.05 o 
   5  11   9       86.09      105.35     28.56 o 
   6  11   9      264.91      328.17     47.42 o 
   7  11   9        3.04       13.74     18.59 o 
   0  12   9        5.50       18.16     16.30 o 
   1  12   9      106.92      148.29     22.50 o 
   2  12   9      358.79      387.64     32.22 o 
   3  12   9       34.63       40.41     22.36 o 
   4  12   9        0.05       -2.16     19.13 o 
  -6 -10  10       40.21       50.65     15.90 o 
  -5 -10  10        3.73       -1.89      8.86 o 
  -4 -10  10      186.76      202.88     30.98 o 
  -3 -10  10      103.15      102.65     23.44 o 
  -2 -10  10      262.75      312.00     39.07 o 
  -1 -10  10       85.93      127.71     26.67 o 
   0 -10  10      114.77      189.14     33.14 o 
   1 -10  10       15.26       36.10     18.05 o 
   2 -10  10       17.24       29.37     20.75 o 
  -7  -9  10       28.34       35.03     16.44 o 
  -6  -9  10       23.14       15.09     14.28 o 
  -5  -9  10      653.69      640.55     35.97 o 
  -4  -9  10       25.83       45.93     12.09 o 
  -3  -9  10        3.53        7.25     13.61 o 
  -2  -9  10        7.96       24.52     14.82 o 
  -1  -9  10      222.97      254.07     33.68 o 
   0  -9  10       64.92       94.30     22.90 o 
   1  -9  10      216.02      242.76     33.95 o 
   2  -9  10       67.26       63.32     22.90 o 
   3  -9  10        3.65       17.24     16.17 o 
   4  -9  10       10.66        9.97     15.36 o 
  -8  -8  10       33.94       40.15     19.40 o 
  -7  -8  10      120.04      120.70     26.13 o 
  -6  -8  10      133.85      172.71     29.91 o 
  -5  -8  10      152.62      173.61     19.20 o 
  -4  -8  10      224.16      255.12     22.28 o 
  -3  -8  10        3.56        8.46      8.16 o 
  -2  -8  10       55.67       77.68     13.81 o 
  -1  -8  10       14.51       31.42      9.59 o 
   0  -8  10       25.94       49.31     15.63 o 
   1  -8  10       19.26       51.73     18.32 o 
   2  -8  10      203.75      248.41     35.83 o 
   3  -8  10        1.41        3.50     15.36 o 
   4  -8  10       84.32       77.87     23.71 o 
   5  -8  10       13.89       23.44     17.24 o 
   6  -8  10        8.18       28.83     19.94 o 
  -8  -7  10        0.05       -4.85     13.47 o 
  -7  -7  10      105.97       95.92     24.79 o 
  -6  -7  10      459.18      462.56     43.78 o 
  -5  -7  10      242.35      226.51     34.22 o 
  -4  -7  10       24.11        7.10      8.36 o 
  -3  -7  10     2116.50     2051.45     55.71 o 
  -2  -7  10       23.97       33.88      9.52 o 
  -1  -7  10       53.87       72.48     16.17 o 
   0  -7  10      189.84      214.53     19.03 o 
   1  -7  10      605.92      603.07     30.45 o 
   2  -7  10        0.06       11.85     15.63 o 
   3  -7  10      172.50      154.92     26.40 o 
   4  -7  10      228.17      165.43     29.91 o 
   5  -7  10       35.16       20.48     16.97 o 
   6  -7  10       52.45       78.94     23.17 o 
   7  -7  10       61.57       35.83     20.21 o 
 -10  -6  10        0.16       19.67     21.55 o 
  -9  -6  10      654.14      737.70     55.23 o 
  -8  -6  10       13.16       28.02     15.09 o 
  -7  -6  10     1954.08     1949.33     85.95 o 
  -6  -6  10        5.07       12.18      9.43 o 
  -5  -6  10      308.45      252.67     20.59 o 
  -4  -6  10       17.12       30.70     11.85 o 
  -3  -6  10      182.05      178.37     17.52 o 
  -2  -6  10      210.29      224.98     18.57 o 
  -1  -6  10        0.72       11.19      7.05 o 
   0  -6  10       29.77       29.38      8.78 o 
   1  -6  10       88.39       90.51     13.24 o 
   2  -6  10      372.47      395.93     23.44 o 
   3  -6  10       29.49       18.11      9.26 o 
   4  -6  10      269.86      234.40     29.91 o 
   5  -6  10        1.35        6.24      9.13 o 
   6  -6  10      193.40      195.82     23.84 o 
   7  -6  10       11.53       -1.75      9.09 o 
   8  -6  10        9.57       13.74     15.63 o 
 -10  -5  10        8.74        2.69     16.17 o 
  -9  -5  10        5.95       -7.54     12.66 o 
  -8  -5  10      340.62      237.64     34.22 o 
  -7  -5  10      588.22      629.39     45.80 o 
  -6  -5  10       35.32       48.36     20.75 o 
  -5  -5  10       87.65       88.25     13.47 o 
  -4  -5  10     1164.94     1121.86     37.20 o 
  -3  -5  10      652.97      590.54     25.99 o 
  -2  -5  10       21.28       19.80      7.99 o 
  -1  -5  10     1565.84     1590.80     43.82 o 
   0  -5  10     1043.10      944.08     45.80 o 
   1  -5  10      262.83      240.72     17.86 o 
   2  -5  10       31.63       41.10      7.41 o 
   3  -5  10     2160.26     2170.15     42.79 o 
   4  -5  10       11.32       24.40      7.31 o 
   5  -5  10       95.70       91.43     10.79 o 
   6  -5  10      408.93      372.94     57.12 o 
   7  -5  10      395.82      400.37     37.99 o 
   8  -5  10        0.21       18.59     13.47 o 
   9  -5  10       43.71       43.65     20.21 o 
 -10  -4  10        9.91       14.82     16.44 o 
  -9  -4  10      692.76      607.84     51.46 o 
  -8  -4  10      135.21      103.19     24.25 o 
  -7  -4  10     1891.03     1879.28     80.56 o 
  -6  -4  10        7.56       17.16      8.66 o 
  -5  -4  10     5595.70     5617.94    107.10 o 
  -4  -4  10       69.99      103.25     13.60 o 
  -3  -4  10     2188.34     1920.47    117.61 o 
  -2  -4  10      551.29      456.51     21.62 o 
  -1  -4  10     2966.60     2958.50    103.60 o 
   0  -4  10      120.01      134.07     26.54 o 
   1  -4  10      179.33      166.80     10.03 o 
   2  -4  10      236.86      265.22     12.89 o 
   3  -4  10       12.24       15.48      5.69 o 
   4  -4  10      644.92      554.84     19.35 o 
   5  -4  10       99.92      114.55     11.41 o 
   6  -4  10      216.75      248.93     15.86 o 
   7  -4  10      111.71      115.10     25.33 o 
   8  -4  10        9.41       24.25     14.82 o 
   9  -4  10        1.21       -0.27     12.93 o 
 -11  -3  10        1.16       -8.89     14.01 o 
 -10  -3  10      181.68      230.09     37.18 o 
  -9  -3  10        0.09       11.05     14.55 o 
  -8  -3  10      252.68      176.75     29.10 o 
  -7  -3  10        7.36        5.83      7.99 o 
  -6  -3  10     2743.54     2718.03     64.31 o 
  -5  -3  10      325.29      278.30     19.51 o 
  -4  -3  10       38.67       43.51     17.24 o 
  -3  -3  10      456.34      524.08     22.84 o 
  -2  -3  10        0.56        8.84      6.44 o 
  -1  -3  10     1526.98     1498.17     48.77 o 
   0  -3  10       20.85       25.33      4.25 o 
   1  -3  10     1157.85     1123.23     23.36 o 
   2  -3  10     2787.24     2682.62     44.47 o 
   3  -3  10      173.14      157.18     10.49 o 
   4  -3  10      287.07      304.79     14.56 o 
   5  -3  10      796.62      804.31     23.35 o 
   6  -3  10      483.47      437.06     18.80 o 
   7  -3  10      291.07      289.27     21.90 o 
   8  -3  10       59.47       68.28     13.34 o 
   9  -3  10      530.20      612.46     32.03 o 
  10  -3  10        5.04       11.85     14.01 o 
 -11  -2  10       46.04       59.54     21.82 o 
 -10  -2  10        6.12       31.25     16.17 o 
  -8  -2  10      113.31      111.54     15.76 o 
  -7  -2  10     1053.85     1056.81     29.17 o 
  -6  -2  10       36.20       42.47      7.49 o 
  -5  -2  10     5363.91     5543.19    104.54 o 
  -4  -2  10        6.50        4.61      6.74 o 
  -3  -2  10    10458.00    10879.85    136.72 o 
  -2  -2  10     1760.95     1908.44     84.33 o 
  -1  -2  10    11883.97    12317.93    192.23 o 
   0  -2  10     4348.31     4637.01     84.83 o 
   1  -2  10    11051.80    11516.15    142.08 o 
   2  -2  10      973.47      982.74     38.39 o 
   3  -2  10     2358.73     2324.26     40.53 o 
   4  -2  10     1912.19     1836.03     35.90 o 
   5  -2  10      106.68      105.04     10.06 o 
   6  -2  10       21.17       31.83     10.85 o 
   7  -2  10       93.70      142.56     19.67 o 
   8  -2  10        1.41       13.06      8.74 o 
   9  -2  10        2.18        9.30      8.57 o 
  10  -2  10       52.10       34.22     11.33 o 
 -11  -1  10       84.28       61.70     21.29 o 
 -10  -1  10      386.33      363.19     40.15 o 
  -9  -1  10      105.52      126.24     16.57 o 
  -8  -1  10      820.76      775.02     32.74 o 
  -7  -1  10      144.55      145.22     12.42 o 
  -6  -1  10      503.86      487.26     25.75 o 
  -5  -1  10        9.06        6.53      5.11 o 
  -4  -1  10     4168.65     4001.46     61.09 o 
  -3  -1  10       69.08      115.78      7.86 o 
  -2  -1  10     3172.80     3403.89    103.36 o 
  -1  -1  10      505.44      581.15     23.31 o 
   0  -1  10      589.27      611.92     22.19 o 
   1  -1  10      410.60      404.84     11.77 o 
   2  -1  10      255.40      262.80     19.08 o 
   3  -1  10      434.69      430.49     19.10 o 
   4  -1  10      798.79      722.98     19.85 o 
   5  -1  10      382.58      346.61     15.07 o 
   6  -1  10      152.06      170.39     12.08 o 
   7  -1  10      254.73      246.95     20.38 o 
   8  -1  10      554.83      593.83     58.20 o 
   9  -1  10      150.84      179.57     19.72 o 
  10  -1  10      231.69      231.14     50.92 o 
  11  -1  10      234.38      216.05     33.01 o 
 -11   0  10       13.71       14.93     11.20 o 
 -10   0  10       27.47       27.13     11.00 o 
  -9   0  10      332.36      345.28     25.30 o 
  -8   0  10      851.82      833.91     33.87 o 
  -7   0  10      502.83      435.07     18.84 o 
  -6   0  10      131.45      143.50     11.60 o 
  -5   0  10     2188.09     2227.84     47.55 o 
  -4   0  10      973.23      987.71     23.60 o 
  -3   0  10     9412.98     9325.82    119.35 o 
  -2   0  10       13.84       10.18      3.23 o 
  -1   0  10     7447.71     8098.63    102.21 o 
   0   0  10    18157.88    21374.45    256.50 o 
   1   0  10    19865.66    21297.18    250.69 o 
   2   0  10     1198.36     1201.11     24.20 o 
   3   0  10     7363.67     7504.04     98.85 o 
   4   0  10     1683.21     1607.16     31.61 o 
   5   0  10       86.61      103.40      9.43 o 
   6   0  10      107.76       90.14     23.84 o 
   7   0  10      427.37      397.98     24.48 o 
   8   0  10      163.35      181.91     19.62 o 
   9   0  10      119.18      129.11     23.71 o 
  10   0  10      155.24      168.26     20.58 o 
  11   0  10        0.88       14.06     10.65 o 
 -10   1  10      192.46      220.39     33.68 o 
  -9   1  10      451.64      439.16     31.39 o 
  -8   1  10       92.31      130.07     12.52 o 
  -7   1  10      188.91      204.07     21.87 o 
  -6   1  10     2345.36     2313.27     44.85 o 
  -5   1  10       79.08       70.34      8.27 o 
  -4   1  10     4340.02     4372.10     65.68 o 
  -3   1  10        0.44        0.30      3.93 o 
  -2   1  10     4610.59     4508.95     74.88 o 
  -1   1  10        0.77        1.02      3.32 o 
   0   1  10     6550.63     7369.85     94.79 o 
   1   1  10     1717.49     1897.08     32.39 o 
   2   1  10      447.90      444.10     13.80 o 
   3   1  10       94.94      141.03      9.19 o 
   4   1  10      172.87      168.89     12.65 o 
   5   1  10       47.27       49.88      7.25 o 
   6   1  10      876.38      839.00     31.34 o 
   7   1  10      172.73      193.10     18.77 o 
   8   1  10      154.92      190.11     19.70 o 
   9   1  10       17.27       10.81     14.01 o 
  10   1  10       92.52      137.46     24.65 o 
  11   1  10      264.05      268.64     47.29 o 
 -10   2  10      475.52      519.19     48.23 o 
  -9   2  10       33.77       48.50     19.13 o 
  -8   2  10      656.35      711.56     31.39 o 
  -7   2  10      977.21      882.82     26.77 o 
  -6   2  10     1704.12     1590.70     82.88 o 
  -5   2  10      200.63      264.10     14.03 o 
  -4   2  10        5.59       10.35      4.59 o 
  -3   2  10      278.82      236.97     11.73 o 
  -2   2  10       28.06       18.10      4.59 o 
  -1   2  10    12670.64    13899.25    169.54 o 
   0   2  10     2342.04     2725.17     42.84 o 
   1   2  10     6252.00     6948.86     91.37 o 
   2   2  10     1052.80     1101.93     23.58 o 
   3   2  10    22006.15    23315.01    275.98 o 
   4   2  10     1081.79     1082.51     24.49 o 
   5   2  10     3849.65     3853.77     59.44 o 
   6   2  10     2127.67     1867.23     98.61 o 
   7   2  10      288.18      291.48     21.81 o 
   8   2  10      339.99      293.99     23.81 o 
   9   2  10      353.74      370.76     27.53 o 
  10   2  10      558.38      547.23     34.46 o 
  11   2  10      131.57      117.48     19.25 o 
 -10   3  10      116.12      130.94     27.48 o 
  -9   3  10        1.08       32.87     17.24 o 
  -8   3  10      425.58      380.06     26.05 o 
  -7   3  10      185.44      200.78     20.88 o 
  -6   3  10      651.40      633.92     28.01 o 
  -5   3  10      611.35      550.26     19.23 o 
  -4   3  10      935.10     1007.45     25.12 o 
  -3   3  10     1107.55     1057.61     24.85 o 
  -2   3  10      982.34      977.36     25.50 o 
  -1   3  10     1674.45     1729.19     32.09 o 
   0   3  10     3748.31     3547.33     53.39 o 
   1   3  10      341.02      395.55     21.85 o 
   2   3  10     5136.58     5285.63     73.91 o 
   3   3  10     1521.60     1655.09     31.82 o 
   4   3  10     2535.80     2499.82     42.68 o 
   5   3  10       57.37       38.58      9.94 o 
   6   3  10      629.61      599.31     27.05 o 
   7   3  10       27.25       23.73      9.64 o 
   8   3  10       21.16       31.79     11.43 o 
   9   3  10        7.26       20.30     10.57 o 
  10   3  10      377.57      402.58     30.75 o 
  11   3  10        0.32       18.67     10.66 o 
  -9   4  10       13.86       27.48     15.09 o 
  -8   4  10      684.15      661.89     45.67 o 
  -7   4  10      358.18      314.99     24.88 o 
  -6   4  10     2893.62     2972.23     70.96 o 
  -5   4  10     1286.96     1240.14     40.48 o 
  -4   4  10     3199.22     3272.67     70.86 o 
  -3   4  10      433.49      460.34     15.76 o 
  -2   4  10     1080.56      962.63     34.30 o 
  -1   4  10     2650.37     2681.50     44.61 o 
   0   4  10      680.91      563.96     16.73 o 
   1   4  10     1123.83     1100.04     24.48 o 
   2   4  10     1090.85     1101.46     34.43 o 
   3   4  10       11.75       15.27      4.60 o 
   4   4  10      147.69      154.49     10.33 o 
   5   4  10     7997.22     7571.66    435.80 o 
   6   4  10       13.38       17.42      8.54 o 
   7   4  10      438.65      450.85     77.60 o 
   8   4  10     1682.87     1496.31     58.87 o 
   9   4  10      506.06      464.89     31.61 o 
  10   4  10      335.59      272.02     27.14 o 
  11   4  10      162.20      142.38     21.23 o 
  -9   5  10       51.48       71.40     23.44 o 
  -8   5  10       57.15       83.28     15.92 o 
  -7   5  10       10.37       34.05     12.43 o 
  -6   5  10       69.78       62.43     17.24 o 
  -5   5  10       39.35       25.72     10.66 o 
  -4   5  10      151.22      154.41     17.15 o 
  -3   5  10      954.83      809.59     31.13 o 
  -2   5  10     2447.55     2681.93     61.04 o 
  -1   5  10      288.54      276.06     12.48 o 
   0   5  10      680.09      653.57     18.55 o 
   1   5  10      101.26       87.54     18.73 o 
   2   5  10     2903.17     2794.03     47.52 o 
   3   5  10       67.86       50.03      7.70 o 
   4   5  10     1563.74     1587.39     41.19 o 
   5   5  10     1931.39     1884.05     50.65 o 
   6   5  10      325.04      323.88     23.24 o 
   7   5  10      322.71      295.51     25.19 o 
   8   5  10      693.33      680.43     43.92 o 
   9   5  10       80.76       81.83     16.18 o 
  10   5  10        3.36        5.54     11.11 o 
  11   5  10        8.60       19.53     19.13 o 
  -8   6  10     1195.24     1157.94     92.82 o 
  -7   6  10       79.12       92.07     16.55 o 
  -6   6  10     1621.09     1605.39     52.66 o 
  -5   6  10        0.33       -2.58      9.05 o 
  -4   6  10     2483.72     2493.76     64.38 o 
  -3   6  10     1749.03     1640.73     48.39 o 
  -2   6  10     2426.70     2434.30     59.81 o 
  -1   6  10       67.79       59.51     11.99 o 
   0   6  10     2997.80     3002.95     66.38 o 
   1   6  10      140.44      141.82     10.19 o 
   2   6  10     1822.40     1790.69     35.93 o 
   3   6  10      218.05      194.47     13.10 o 
   4   6  10     1234.32     1213.27     29.12 o 
   5   6  10       39.37       38.04     13.34 o 
   6   6  10       10.33        7.43     11.85 o 
   7   6  10     1559.95     1511.32     50.07 o 
   8   6  10      128.91      115.44     17.57 o 
   9   6  10      434.29      403.59     30.88 o 
  10   6  10      119.64      119.52     28.83 o 
  11   6  10      220.59      176.51     25.50 o 
  -8   7  10       94.59       97.53     18.66 o 
  -7   7  10      316.72      367.16     30.76 o 
  -6   7  10       54.03       96.62     17.24 o 
  -5   7  10      554.03      594.64     33.90 o 
  -4   7  10      203.78      197.38     21.25 o 
  -3   7  10       81.36       76.29     14.64 o 
  -2   7  10       67.86       77.05     13.96 o 
  -1   7  10      231.27      209.24     29.10 o 
   0   7  10      529.10      510.64     25.23 o 
   1   7  10       70.43       77.58     12.36 o 
   2   7  10        4.40        1.00      6.38 o 
   3   7  10     1023.35      987.57     26.61 o 
   4   7  10     1352.48     1391.93     33.15 o 
   5   7  10       39.68       48.57     21.42 o 
   6   7  10      576.28      573.66     44.59 o 
   7   7  10      706.94      664.21     56.45 o 
   8   7  10      362.68      357.95     29.00 o 
   9   7  10        1.70       14.89     15.76 o 
  10   7  10      199.05      189.57     24.09 o 
  -7   8  10       38.46       56.72     16.15 o 
  -6   8  10      626.31      612.20     62.78 o 
  -5   8  10        0.28        3.61     12.93 o 
  -4   8  10     1020.53      940.40     47.96 o 
  -3   8  10       11.58        1.06     11.72 o 
  -2   8  10     1925.04     1859.08     56.01 o 
  -1   8  10      374.78      358.25     25.62 o 
   0   8  10     2038.46     1984.94     75.04 o 
   1   8  10       15.97       15.84      9.38 o 
   2   8  10     4262.78     4355.78     91.83 o 
   3   8  10       97.82      100.37     14.63 o 
   4   8  10      598.99      560.69     46.88 o 
   5   8  10       84.35       75.60     14.82 o 
   6   8  10       89.68       87.87     15.90 o 
   7   8  10       23.72       19.79     11.81 o 
   8   8  10        2.40        1.10     10.05 o 
   9   8  10       79.00       80.66     17.13 o 
  10   8  10       50.45       80.99     18.38 o 
  -6   9  10      103.58       93.23     18.81 o 
  -5   9  10      155.77      215.53     25.05 o 
  -4   9  10      164.61      158.33     21.05 o 
  -3   9  10     1103.05     1056.62     45.40 o 
  -2   9  10       23.07       35.80     12.28 o 
  -1   9  10       20.13       44.11     12.92 o 
   0   9  10        0.13      -10.76     14.82 o 
   1   9  10        3.55       -2.40      9.14 o 
   2   9  10      168.29      150.22     18.64 o 
   3   9  10      272.26      305.32     23.78 o 
   4   9  10       27.92       21.29     14.55 o 
   5   9  10       18.15       40.68     19.13 o 
   6   9  10      735.55      607.03     53.62 o 
   7   9  10      170.44      164.62     21.40 o 
   8   9  10        1.27        5.73     11.19 o 
   9   9  10      336.30      339.86     32.87 o 
  -4  10  10      152.81      163.20     22.63 o 
  -3  10  10       15.59       30.18     12.43 o 
  -2  10  10      464.38      505.37     34.29 o 
  -1  10  10       14.65       46.54     13.32 o 
   0  10  10     1709.34     1663.52     56.02 o 
   1  10  10       10.65        0.20     24.11 o 
   2  10  10     2264.64     2297.14     77.87 o 
   3  10  10       82.58      106.74     17.72 o 
   4  10  10     1197.22     1145.89     69.51 o 
   5  10  10       81.73       51.73     17.51 o 
   6  10  10      109.92      142.53     31.52 o 
   7  10  10       26.59       14.55     19.13 o 
   8  10  10       12.13       -1.08     14.55 o 
  -3  11  10      180.66      234.98     27.89 o 
  -2  11  10        9.96       19.90     11.64 o 
  -1  11  10      303.16      326.56     30.19 o 
   0  11  10      157.82      190.75     29.64 o 
   1  11  10       83.37      116.61     37.05 o 
   2  11  10       50.52       67.02     16.44 o 
   3  11  10      141.56      154.38     32.33 o 
   4  11  10       22.46       25.33     20.21 o 
   5  11  10       79.86       64.39     22.63 o 
   6  11  10        0.70       -2.96     13.47 o 
   1  12  10       65.81       52.07     39.34 o 
   2  12  10      249.40      286.65     29.00 o 
   3  12  10       32.76       38.53     22.90 o 
   4  12  10      382.50      335.98     48.77 o 
  -5 -10  11       54.40       70.11     14.36 o 
  -4 -10  11      131.58      133.64     25.87 o 
  -3 -10  11       11.14        4.58     13.47 o 
  -2 -10  11       11.81       19.13     13.74 o 
   0 -10  11      169.69      271.32     38.26 o 
   1 -10  11        4.81       34.22     17.78 o 
   2 -10  11        7.54       29.37     20.21 o 
  -7  -9  11       68.61       98.88     25.87 o 
  -6  -9  11       19.66       40.41     16.44 o 
  -5  -9  11      378.30      428.71     29.30 o 
  -4  -9  11        3.47       11.48     17.11 o 
  -3  -9  11      834.23      866.58     37.50 o 
  -2  -9  11      100.30      133.91     25.60 o 
  -1  -9  11     1248.33     1264.17     67.63 o 
   0  -9  11      123.28      112.89     24.79 o 
   1  -9  11      694.57      734.20     51.46 o 
   2  -9  11        1.53       11.85     15.36 o 
   3  -9  11      103.72      142.80     30.72 o 
   4  -9  11       14.69        6.47     19.40 o 
  -8  -8  11      107.52      146.03     30.18 o 
  -7  -8  11       12.37       39.07     15.90 o 
  -6  -8  11       69.86      124.75     26.13 o 
  -5  -8  11      197.08      250.02     22.91 o 
  -4  -8  11      792.39      845.10     58.74 o 
  -3  -8  11      107.11      108.06     15.59 o 
  -2  -8  11      346.07      361.30     67.09 o 
  -1  -8  11       10.11       25.41     16.97 o 
   0  -8  11        8.11       17.24     12.66 o 
   1  -8  11       99.48      119.36     24.79 o 
   2  -8  11      658.97      812.06     53.08 o 
   3  -8  11       63.96       66.28     21.55 o 
   4  -8  11       12.00       30.98     19.67 o 
   5  -8  11        5.16       21.29     17.24 o 
  -9  -7  11        0.74        7.01     14.28 o 
  -8  -7  11      230.60      247.61     35.83 o 
  -7  -7  11        0.69       -8.89     12.93 o 
  -6  -7  11      304.58      307.64     24.36 o 
  -5  -7  11       68.30       56.36     12.94 o 
  -4  -7  11      302.36      286.42     22.82 o 
  -3  -7  11      275.45      314.41     34.35 o 
  -2  -7  11       27.26       38.93     10.46 o 
  -1  -7  11      921.15      976.78     36.84 o 
   0  -7  11       78.12       93.76     18.86 o 
   1  -7  11     2180.69     2045.03     56.17 o 
   2  -7  11      297.25      340.56     36.64 o 
   3  -7  11     1016.60      924.42     54.42 o 
   4  -7  11        1.78        2.69     14.28 o 
   5  -7  11      191.45      171.90     29.91 o 
   6  -7  11       44.87       16.44     16.97 o 
   7  -7  11      139.10      168.66     31.52 o 
  -9  -6  11      238.69      293.41     40.15 o 
  -8  -6  11       25.61       31.52     16.97 o 
  -7  -6  11        1.37       -1.89     14.28 o 
  -6  -6  11      405.97      390.83     26.40 o 
  -5  -6  11      139.44      142.26     17.24 o 
  -4  -6  11       30.98       15.07      9.01 o 
  -3  -6  11      186.60      195.73     18.94 o 
  -2  -6  11     2940.91     2990.63    109.12 o 
  -1  -6  11       24.81       23.52     11.05 o 
   0  -6  11      973.08      971.07     35.33 o 
   1  -6  11       42.75       48.50     14.55 o 
   2  -6  11      147.87      202.00     18.51 o 
   3  -6  11      235.13      273.16     21.22 o 
   4  -6  11      565.60      556.64     42.84 o 
   5  -6  11       46.61       37.45     18.32 o 
   6  -6  11       70.41       53.89     19.40 o 
 -10  -5  11      385.09      524.58     55.50 o 
  -9  -5  11       29.05       45.80     19.67 o 
  -8  -5  11      664.14      652.56     49.31 o 
  -7  -5  11      123.75      110.47     23.44 o 
  -6  -5  11     1370.91     1385.32     48.90 o 
  -5  -5  11       48.16       48.24     11.50 o 
  -4  -5  11      855.43      893.20     51.06 o 
  -3  -5  11        7.18       10.51      8.35 o 
  -2  -5  11      635.21      613.40     26.57 o 
  -1  -5  11       21.83       28.16      8.76 o 
   0  -5  11      575.37      527.67     28.83 o 
   1  -5  11      591.46      545.78     25.48 o 
   2  -5  11      789.45      630.20     37.99 o 
   3  -5  11     4744.81     4517.52     91.25 o 
   4  -5  11      796.93      787.36     31.34 o 
   5  -5  11      851.52      888.20     54.56 o 
   6  -5  11        1.36       -0.08      8.76 o 
   7  -5  11       91.84      111.27     23.71 o 
   8  -5  11       14.97       14.01     14.55 o 
 -10  -4  11      529.48      586.82     55.50 o 
  -9  -4  11        0.48        9.43     13.47 o 
  -8  -4  11        2.13      -13.74      9.16 o 
  -7  -4  11      166.78      169.47     29.10 o 
  -6  -4  11        6.74       24.38     14.41 o 
  -5  -4  11      159.50      151.25     16.55 o 
  -4  -4  11      156.68      137.44     15.48 o 
  -3  -4  11     1267.86     1172.83     75.17 o 
  -2  -4  11      188.08      156.81     15.53 o 
  -1  -4  11       99.74       91.84     12.64 o 
   0  -4  11     4296.07     4024.15     80.94 o 
   1  -4  11      187.03      154.50     15.24 o 
   2  -4  11     1129.41     1083.49     55.64 o 
   3  -4  11      455.78      458.98     20.13 o 
   4  -4  11     1026.17      998.80     26.84 o 
   5  -4  11      501.21      492.86     33.13 o 
   6  -4  11     1044.06     1032.02     32.28 o 
   7  -4  11      182.49      160.84     30.58 o 
   8  -4  11        1.76       -0.54     11.85 o 
   9  -4  11        0.38        3.50     15.63 o 
 -10  -3  11      113.79      125.02     26.94 o 
  -9  -3  11      106.18      103.19     25.33 o 
  -8  -3  11     1362.99     1206.51     64.39 o 
  -7  -3  11        9.16       13.13      8.52 o 
  -6  -3  11      672.31      733.94     34.76 o 
  -5  -3  11       96.21       97.58     13.72 o 
  -4  -3  11     5181.58     5158.80     98.99 o 
  -3  -3  11        0.72        8.37      6.91 o 
  -2  -3  11     4422.48     4167.70     99.69 o 
  -1  -3  11       38.83       30.35      8.28 o 
   0  -3  11     5494.17     5389.57     98.66 o 
   1  -3  11     1090.00      998.01     32.37 o 
   2  -3  11     2213.50     2204.57     39.32 o 
   3  -3  11        5.46       11.29      4.90 o 
   4  -3  11      771.72      771.37     23.12 o 
   5  -3  11     2034.53     1878.84     47.86 o 
   6  -3  11      869.69      916.56     27.03 o 
   7  -3  11      329.27      322.39     22.95 o 
   8  -3  11        2.14       17.11      8.57 o 
   9  -3  11       41.47       61.05     12.85 o 
  10  -3  11        8.39       13.74     14.55 o 
 -10  -2  11      138.48      170.28     31.52 o 
  -9  -2  11      358.36      373.70     40.41 o 
  -8  -2  11      235.14      229.82     31.79 o 
  -7  -2  11       45.04       50.82     11.38 o 
  -6  -2  11      386.47      338.62     22.25 o 
  -5  -2  11       21.32       27.54      8.71 o 
  -4  -2  11      605.05      539.00     83.93 o 
  -3  -2  11     1920.84     1966.18     49.11 o 
  -2  -2  11       36.12       35.21      8.85 o 
  -1  -2  11      207.24      161.30     22.09 o 
   0  -2  11      634.15      645.53     24.66 o 
   1  -2  11     1342.06     1458.56     26.99 o 
   2  -2  11     4199.85     4377.90     72.63 o 
   3  -2  11     2120.47     2054.13     37.86 o 
   4  -2  11      335.24      303.86     21.32 o 
   5  -2  11      147.24      150.52     11.70 o 
   6  -2  11     1878.59     1760.76     38.13 o 
   7  -2  11       41.73       60.96     11.90 o 
   8  -2  11      559.04      549.47     28.47 o 
   9  -2  11       10.42       12.63      9.78 o 
  10  -2  11       87.87      107.40     17.26 o 
 -10  -1  11       24.84       72.21     22.36 o 
  -8  -1  11      491.19      469.08     39.88 o 
  -7  -1  11       59.04       77.54      9.69 o 
  -6  -1  11      682.89      666.84     21.86 o 
  -5  -1  11      356.52      336.97     17.68 o 
  -4  -1  11     3544.82     3452.97     99.84 o 
  -3  -1  11     6555.35     7091.49     94.48 o 
  -2  -1  11    16699.78    16492.78    251.58 o 
  -1  -1  11      301.38      298.49     17.43 o 
   0  -1  11     2706.35     2391.07     52.84 o 
   1  -1  11      460.40      551.36     16.04 o 
   2  -1  11     5657.90     5530.70     76.13 o 
   3  -1  11      493.06      475.44     28.23 o 
   4  -1  11     1669.75     1643.19     33.22 o 
   5  -1  11      201.99      236.45     13.40 o 
   6  -1  11     2828.33     2399.98    226.32 o 
   7  -1  11     1713.62     1625.71     55.64 o 
   8  -1  11      511.73      579.46     29.81 o 
   9  -1  11       17.11       22.71     10.66 o 
  10  -1  11        7.09       13.21     10.18 o 
 -10   0  11      493.41      567.42     47.15 o 
  -9   0  11       67.69       78.64     18.99 o 
  -8   0  11      264.10      284.74     22.19 o 
  -7   0  11     1863.12     1743.25     93.92 o 
  -6   0  11      134.51      110.04     10.95 o 
  -5   0  11     1090.85     1071.72     26.85 o 
  -4   0  11      916.37      859.26     22.23 o 
  -3   0  11      777.56      717.97     18.63 o 
  -2   0  11        2.17       12.32      3.50 o 
  -1   0  11       58.01       56.34      5.02 o 
   0   0  11       40.55       62.51     12.93 o 
   1   0  11       12.08       14.75      4.68 o 
   2   0  11     2055.72     2084.86     35.94 o 
   3   0  11      350.99      340.25     13.21 o 
   4   0  11     1797.56     1885.74     36.15 o 
   5   0  11      752.24      728.61     21.77 o 
   6   0  11      663.30      593.65     26.47 o 
   7   0  11      152.87      161.29     25.87 o 
   8   0  11      362.29      361.91     25.53 o 
   9   0  11       59.98       73.51     13.80 o 
  10   0  11      277.88      327.86     46.75 o 
  11   0  11       59.05       68.87     14.41 o 
 -10   1  11      116.38      108.58     24.79 o 
  -9   1  11       44.32       60.19     15.49 o 
  -8   1  11      104.36      133.36     13.23 o 
  -7   1  11      888.90      866.45     26.65 o 
  -6   1  11     2011.19     1885.80    115.57 o 
  -5   1  11        7.17        7.00      4.96 o 
  -4   1  11      515.65      536.69     19.87 o 
  -3   1  11       91.64       95.04      8.25 o 
  -2   1  11     2926.86     2831.23     52.72 o 
  -1   1  11     6824.64     7394.91    116.37 o 
   0   1  11    13271.42    13466.87    164.22 o 
   1   1  11        3.02        0.60      3.29 o 
   2   1  11     3557.95     3136.22     48.80 o 
   3   1  11     2307.04     2405.61     41.30 o 
   4   1  11     6673.39     6816.83     93.93 o 
   5   1  11        2.14        1.01      5.54 o 
   6   1  11      684.32      627.17     29.77 o 
   7   1  11       16.88       23.01      9.00 o 
   8   1  11     2601.04     2372.38     67.36 o 
   9   1  11      257.98      293.30     46.07 o 
  10   1  11      345.94      297.38     31.52 o 
  11   1  11       16.02       31.94     11.77 o 
 -10   2  11       57.82       69.24     20.48 o 
  -9   2  11       61.50       41.22     18.86 o 
  -8   2  11      350.10      369.02     25.05 o 
  -7   2  11      255.31      230.77     15.75 o 
  -6   2  11      607.82      556.40     20.56 o 
  -5   2  11     1946.79     1953.21     39.75 o 
  -4   2  11      569.98      537.11     17.82 o 
  -3   2  11     1660.57     1670.00     33.12 o 
  -2   2  11       32.17       52.19      6.42 o 
  -1   2  11     2991.57     2716.84     43.96 o 
   0   2  11      669.09      711.06     18.18 o 
   1   2  11     1614.44     1459.85     28.67 o 
   2   2  11      851.46     1013.96     23.10 o 
   3   2  11     2998.65     3120.42     50.03 o 
   4   2  11      245.15      245.26     13.86 o 
   5   2  11        0.50       10.25      4.89 o 
   6   2  11      132.73      145.51     16.22 o 
   7   2  11      542.96      488.27     27.42 o 
   8   2  11      156.13      135.43     17.69 o 
   9   2  11       77.01       89.37     15.43 o 
  10   2  11      266.31      253.27     25.26 o 
  11   2  11        1.22       -1.00      9.16 o 
 -10   3  11        0.75       12.12     17.24 o 
  -9   3  11      723.13      732.58     50.92 o 
  -8   3  11      184.90      199.83     36.64 o 
  -7   3  11       60.44       58.24     15.76 o 
  -6   3  11      249.18      242.64     37.85 o 
  -5   3  11     1861.05     1857.56     38.96 o 
  -4   3  11       12.70        7.63      5.14 o 
  -3   3  11       28.78       22.45      5.52 o 
  -2   3  11      587.91      607.40     17.99 o 
  -1   3  11        3.99        3.94      4.09 o 
   0   3  11     8072.98     8291.02    108.51 o 
   1   3  11     6275.43     6646.41     90.10 o 
   2   3  11     3456.12     3160.11     62.54 o 
   3   3  11     1323.79     1292.73     28.02 o 
   4   3  11     6436.12     6521.93     90.69 o 
   5   3  11     2539.97     2538.61     59.80 o 
   6   3  11     3326.97     3283.44     73.63 o 
   7   3  11        1.13       -9.70      6.86 o 
   8   3  11      450.20      484.03     29.82 o 
   9   3  11       79.82       59.37     13.68 o 
  10   3  11     1245.27     1173.52     51.46 o 
  11   3  11       97.62      115.30     18.87 o 
  -9   4  11       41.80       37.18     16.17 o 
  -8   4  11       37.50       39.27     13.20 o 
  -7   4  11       48.65       45.21     29.91 o 
  -6   4  11      365.81      370.29     25.33 o 
  -5   4  11      114.47      121.07     15.91 o 
  -4   4  11       20.21       14.00      8.38 o 
  -3   4  11      253.79      228.55     12.41 o 
  -2   4  11      500.43      480.28     21.05 o 
  -1   4  11     3774.28     3619.34     56.72 o 
   0   4  11      330.08      333.45     13.85 o 
   1   4  11     1816.02     1699.58     33.28 o 
   2   4  11      260.98      268.08     13.09 o 
   3   4  11     3716.25     3683.24     63.86 o 
   4   4  11      553.39      579.43     18.55 o 
   5   4  11     2506.64     2252.28    173.92 o 
   6   4  11       74.35       72.68     13.05 o 
   7   4  11      195.73      198.48     20.19 o 
   8   4  11       67.54       51.58     15.63 o 
   9   4  11       64.05       76.04     16.10 o 
  10   4  11      101.67       96.47     17.69 o 
  11   4  11       70.56       83.59     22.77 o 
  -9   5  11       36.54       49.31     19.13 o 
  -8   5  11       22.71       25.63     11.90 o 
  -7   5  11     1873.35     1838.95     57.50 o 
  -6   5  11     1184.01     1090.22     41.53 o 
  -5   5  11     1403.39     1314.94     81.23 o 
  -4   5  11        5.78       14.07      9.52 o 
  -3   5  11     2249.23     2132.01     54.83 o 
  -2   5  11       89.97       64.44     22.23 o 
  -1   5  11       83.82       81.31      8.16 o 
   0   5  11       98.30       79.61      9.56 o 
   1   5  11     3434.95     3439.48     55.30 o 
   2   5  11     4692.58     4615.23     69.62 o 
   3   5  11     3316.00     3123.51     52.63 o 
   4   5  11     2546.25     2461.07     96.82 o 
   5   5  11      193.48      193.56     25.73 o 
   6   5  11     1308.86     1386.40     84.87 o 
   7   5  11      878.84      809.60     53.21 o 
   8   5  11     1006.63      957.56     40.57 o 
   9   5  11        5.27       12.39     11.38 o 
  10   5  11      159.47      150.07     21.81 o 
  11   5  11        3.87        1.77     12.20 o 
  -8   6  11       57.69       84.43     16.37 o 
  -7   6  11      128.44      128.71     18.26 o 
  -6   6  11       62.32       74.53     15.14 o 
  -5   6  11       49.16       39.87     12.39 o 
  -4   6  11       25.51       35.68     11.90 o 
  -3   6  11       36.71       52.97     12.48 o 
  -2   6  11       81.67       72.54     12.39 o 
  -1   6  11      906.57      880.16     32.65 o 
   0   6  11        0.79       -3.09      6.59 o 
   1   6  11     1860.43     1697.94     34.79 o 
   2   6  11     1788.30     1764.29     48.98 o 
   3   6  11      663.56      606.10     27.98 o 
   4   6  11      745.20      770.96     23.07 o 
   5   6  11     1503.15     1357.15     64.39 o 
   6   6  11        5.54       10.05      8.46 o 
   7   6  11     1258.81     1200.76     44.48 o 
   8   6  11       36.24       40.33     13.08 o 
   9   6  11      102.91      117.36     18.41 o 
  10   6  11       28.20       11.37     10.60 o 
  -7   7  11      376.82      413.93     32.20 o 
  -6   7  11        1.55        9.57     10.78 o 
  -5   7  11      827.22      770.52     36.28 o 
  -4   7  11      684.16      626.24     32.96 o 
  -3   7  11     2876.06     2734.66    100.63 o 
  -2   7  11      384.08      366.09     25.07 o 
  -1   7  11     4000.93     4057.95     86.78 o 
   0   7  11        0.97       -6.87      7.59 o 
   1   7  11      485.86      449.57     25.01 o 
   2   7  11      431.26      411.69     32.06 o 
   3   7  11     1652.69     1638.86     62.70 o 
   4   7  11     1271.55     1167.59     39.13 o 
   5   7  11     1277.33     1249.70     42.57 o 
   6   7  11      663.62      653.23     33.03 o 
   7   7  11      352.24      340.79     27.40 o 
   8   7  11     1057.94      977.40     42.44 o 
   9   7  11      520.97      446.98     33.06 o 
  10   7  11      106.52      149.07     22.29 o 
  -7   8  11       56.70       61.04     17.12 o 
  -6   8  11      127.77      105.21     18.38 o 
  -5   8  11       13.77        4.91     10.62 o 
  -4   8  11      231.28      208.65     23.53 o 
  -3   8  11       25.74       22.08     10.51 o 
  -2   8  11       15.70       29.17     11.43 o 
  -1   8  11      423.97      398.49     30.04 o 
   0   8  11      108.29      100.21     19.67 o 
   1   8  11      493.74      478.92     27.66 o 
   2   8  11        9.02       15.95      9.90 o 
   3   8  11     1315.99     1254.52     42.12 o 
   4   8  11      110.02      100.77     23.71 o 
   5   8  11       37.99       42.59     11.81 o 
   6   8  11        4.49       -0.21      8.12 o 
   7   8  11      883.05      932.20     41.10 o 
   8   8  11       38.01       57.62     14.76 o 
   9   8  11       63.17       69.61     16.19 o 
  -5   9  11      174.35      165.54     22.61 o 
  -4   9  11       10.82       21.66     12.39 o 
  -3   9  11      589.26      495.52     34.89 o 
  -2   9  11      179.18      153.73     44.32 o 
  -1   9  11     2260.64     2111.51     74.23 o 
   0   9  11      266.31      307.56     25.69 o 
   1   9  11     2978.47     2962.24     87.56 o 
   2   9  11      171.30      192.94     20.97 o 
   3   9  11      850.45      873.62     36.32 o 
   4   9  11       17.26        0.81     13.74 o 
   5   9  11     1388.31     1428.25     75.71 o 
   6   9  11      320.68      290.72     39.88 o 
   7   9  11      392.33      401.95     35.56 o 
   8   9  11      128.10      163.22     27.08 o 
   9   9  11      236.67      255.09     28.54 o 
  -4  10  11       42.19       12.11     13.05 o 
  -3  10  11        4.10        1.35     10.09 o 
  -2  10  11      273.07      247.20     26.10 o 
  -1  10  11       13.79        8.05     11.05 o 
   0  10  11      161.68      171.13     21.81 o 
   1  10  11        5.21        9.99     10.93 o 
   2  10  11       49.67       77.28     15.49 o 
   3  10  11      436.66      482.79     30.94 o 
   5  10  11       54.91       63.05     21.02 o 
   6  10  11      458.94      455.88     51.73 o 
   7  10  11       20.05        3.77     14.55 o 
   8  10  11        2.85       55.23     22.63 o 
  -2  11  11        3.08       -9.20      9.88 o 
  -1  11  11      133.65      145.84     21.66 o 
   0  11  11       84.86      113.86     28.02 o 
   1  11  11     2066.91     2059.79     73.29 o 
   2  11  11      149.26      192.59     23.84 o 
   3  11  11     1128.47     1117.60     71.67 o 
   4  11  11       62.73       66.55     23.17 o 
   5  11  11      707.03      825.54     67.63 o 
   6  11  11        3.25       19.40     16.44 o 
   2  12  11        8.98       22.33     14.15 o 
  -4 -10  12       12.51       11.85     15.36 o 
  -3 -10  12      235.13      238.18     34.76 o 
  -2 -10  12       29.50       53.89     21.55 o 
  -1 -10  12       12.85       10.78     16.17 o 
   0 -10  12       52.69       43.65     19.13 o 
   1 -10  12      149.75      122.32     28.02 o 
  -6  -9  12      300.20      275.09     38.53 o 
  -5  -9  12      224.41      246.16     24.54 o 
  -4  -9  12      178.11      221.69     23.13 o 
  -3  -9  12      293.59      291.68     51.33 o 
  -2  -9  12        2.47       11.32     12.93 o 
  -1  -9  12       30.59       43.38     20.21 o 
   0  -9  12      467.47      452.64     44.99 o 
   1  -9  12       81.38      117.74     27.21 o 
   2  -9  12        5.49        8.08     16.97 o 
   3  -9  12        3.96       18.86     16.70 o 
  -7  -8  12      551.16      666.57     56.04 o 
  -6  -8  12       62.21      123.13     25.87 o 
  -5  -8  12       55.38       82.46     14.82 o 
  -4  -8  12        3.55       25.16     10.76 o 
  -3  -8  12       72.41       94.46     19.80 o 
  -2  -8  12       22.62       25.07     10.08 o 
  -1  -8  12      220.60      250.29     22.67 o 
   0  -8  12      432.27      401.45     41.76 o 
   2  -8  12       53.96       47.42     21.55 o 
   3  -8  12       86.24       97.26     24.25 o 
   4  -8  12       92.81      125.02     28.02 o 
   5  -8  12        1.03       10.51     16.44 o 
  -8  -7  12      177.10      146.30     29.91 o 
  -7  -7  12      173.30      226.86     35.30 o 
  -6  -7  12      105.21      112.75     16.65 o 
  -5  -7  12      125.10      142.82     17.91 o 
  -4  -7  12     1236.94     1171.13     42.82 o 
  -3  -7  12      117.38      141.19     29.23 o 
  -2  -7  12      576.17      591.82     40.95 o 
  -1  -7  12      971.18      924.50     38.39 o 
   0  -7  12       61.13       79.07     14.68 o 
   1  -7  12        0.67       10.21      8.57 o 
   2  -7  12      251.20      217.97     31.52 o 
   3  -7  12       29.08       24.52     17.24 o 
   4  -7  12       15.55       30.18     17.51 o 
   5  -7  12       16.53       25.87     17.51 o 
   6  -7  12       28.32       57.12     21.29 o 
  -9  -6  12       12.01       43.92     21.02 o 
  -8  -6  12      235.36      209.89     33.95 o 
  -7  -6  12       16.29       13.20     15.90 o 
  -6  -6  12      620.36      554.87     30.52 o 
  -5  -6  12      549.93      549.39     29.36 o 
  -4  -6  12      140.95      146.55     17.22 o 
  -3  -6  12       68.09      100.55     27.21 o 
  -2  -6  12        1.71       14.91      8.74 o 
  -1  -6  12        1.73        4.81      8.09 o 
   0  -6  12       26.45       32.65     10.29 o 
   1  -6  12       14.88       24.52     13.74 o 
   2  -6  12      549.11      542.09     36.64 o 
   3  -6  12      125.46      124.95     16.00 o 
   4  -6  12       41.57       36.10     16.70 o 
   5  -6  12      120.86       97.00     22.36 o 
   6  -6  12       70.17       91.61     23.17 o 
  -9  -5  12        5.22       25.06     17.78 o 
  -8  -5  12      674.34      631.28     53.08 o 
  -7  -5  12      179.39      219.86     33.14 o 
  -6  -5  12      806.14      761.71     33.48 o 
  -5  -5  12        0.27       -2.73      7.10 o 
  -4  -5  12      100.22       79.74     14.55 o 
  -3  -5  12      413.81      430.39     25.04 o 
  -2  -5  12     1575.51     1466.75     44.29 o 
  -1  -5  12     1080.05      999.29     35.63 o 
   0  -5  12      307.28      336.49     22.29 o 
   1  -5  12     1357.03     1256.55     52.94 o 
   2  -5  12      343.13      343.08     22.61 o 
   3  -5  12      136.32      155.70     17.15 o 
   4  -5  12      156.20      178.63     24.79 o 
   5  -5  12      148.25      172.69     18.62 o 
   6  -5  12       51.67       36.91     16.44 o 
  -9  -4  12       61.63       66.55     22.36 o 
  -8  -4  12      650.12      697.56     50.65 o 
  -7  -4  12      212.30      221.14     33.68 o 
  -6  -4  12     1060.06     1038.96     63.32 o 
  -5  -4  12       19.22       23.05      9.23 o 
  -4  -4  12     1183.78     1116.48     38.48 o 
  -3  -4  12      596.11      613.37     27.21 o 
  -2  -4  12      988.75      871.78     31.96 o 
  -1  -4  12      283.37      270.89     26.27 o 
   0  -4  12      569.99      540.06     51.33 o 
   1  -4  12        0.35       -8.78      6.44 o 
   2  -4  12       37.40       60.02     11.03 o 
   3  -4  12      222.02      249.09     33.14 o 
   4  -4  12      269.63      219.20     48.63 o 
   5  -4  12        3.56       16.90      8.76 o 
   6  -4  12      324.76      333.03     22.66 o 
   7  -4  12      145.34      184.67     19.24 o 
   8  -4  12      346.52      316.04     35.30 o 
   9  -4  12        0.57       -4.58     11.59 o 
 -10  -3  12       12.05       50.38     18.59 o 
  -9  -3  12       28.19       26.94     17.51 o 
  -8  -3  12        4.65       27.75     16.17 o 
  -7  -3  12        5.08        0.93      8.27 o 
  -6  -3  12      543.98      593.42     28.46 o 
  -5  -3  12     1031.05     1007.92     42.84 o 
  -4  -3  12      580.41      581.76     26.76 o 
  -3  -3  12        8.20        7.18      7.89 o 
  -2  -3  12      473.56      398.35     79.62 o 
  -1  -3  12       28.07       28.72      9.70 o 
   0  -3  12     2578.30     2467.20     67.76 o 
   1  -3  12     1205.75     1163.38     36.09 o 
   2  -3  12      745.32      732.06     41.90 o 
   3  -3  12     2400.30     2365.05     56.70 o 
   4  -3  12       98.52       99.05     10.10 o 
   5  -3  12      135.69      152.62     12.82 o 
   6  -3  12      344.22      293.70     16.72 o 
   7  -3  12      191.09      251.80     21.34 o 
   8  -3  12       54.78       61.02     13.24 o 
   9  -3  12        2.52       -5.88      8.44 o 
 -10  -2  12       77.47      143.61     28.56 o 
  -9  -2  12       90.51       81.91     23.44 o 
  -8  -2  12     1476.69     1441.72     70.32 o 
  -7  -2  12      245.83      263.73     21.75 o 
  -6  -2  12     1227.03     1228.81     81.10 o 
  -5  -2  12      189.32      200.75     17.72 o 
  -4  -2  12     2886.05     2830.70     65.23 o 
  -3  -2  12      742.31      712.03     28.29 o 
  -2  -2  12     1805.38     1710.64     45.53 o 
  -1  -2  12      879.32      945.83     85.68 o 
   0  -2  12     2409.02     2177.13     51.97 o 
   1  -2  12      268.48      297.96     18.75 o 
   2  -2  12       24.70       22.89      7.52 o 
   3  -2  12     1017.18      967.95     24.16 o 
   4  -2  12       15.28       28.73      6.56 o 
   5  -2  12       87.56       93.05     10.17 o 
   6  -2  12       43.28       48.21      8.50 o 
   7  -2  12       74.18       61.70     12.66 o 
   8  -2  12      113.31      107.59     16.41 o 
   9  -2  12       27.10       30.48     18.99 o 
  10  -2  12       16.08       35.47     18.46 o 
 -10  -1  12        0.70        6.74     11.85 o 
  -9  -1  12     1144.49     1014.95     59.01 o 
  -8  -1  12      103.77      115.05     24.52 o 
  -7  -1  12       33.53       37.60     10.56 o 
  -6  -1  12      438.86      440.87     25.18 o 
  -5  -1  12       22.93       19.18      8.10 o 
  -4  -1  12      384.68      378.87     37.85 o 
  -3  -1  12     1761.91     1617.20     43.82 o 
  -2  -1  12      313.47      297.96     24.79 o 
  -1  -1  12      386.81      416.03     20.48 o 
   0  -1  12     2852.86     2883.59     61.90 o 
   1  -1  12      158.93      108.30      6.77 o 
   2  -1  12     5682.55     6104.59     83.76 o 
   3  -1  12      318.81      266.30     12.75 o 
   4  -1  12      266.61      290.82     14.19 o 
   5  -1  12      727.17      687.33     21.40 o 
   6  -1  12      107.66      106.84     13.79 o 
   7  -1  12      449.56      502.64     26.86 o 
   8  -1  12       10.77        9.11      9.39 o 
   9  -1  12      267.89      348.80     26.90 o 
  10  -1  12       55.16       65.44     20.34 o 
 -10   0  12      110.92      113.97     24.79 o 
  -8   0  12      152.54      158.02     18.00 o 
  -7   0  12      691.20      659.77     29.24 o 
  -6   0  12      991.10      921.33     26.60 o 
  -5   0  12      788.50      810.92     23.33 o 
  -4   0  12     3646.45     3632.70     57.99 o 
  -3   0  12        8.92       12.03      4.49 o 
  -2   0  12      970.68      877.91     19.57 o 
  -1   0  12      446.49      342.42      9.94 o 
   0   0  12     1193.11     1210.88     22.45 o 
   1   0  12       71.32       55.65      5.83 o 
   2   0  12     1938.13     1799.22     33.37 o 
   3   0  12      373.37      349.84     13.76 o 
   4   0  12      119.68      121.48     18.98 o 
   5   0  12     1629.83     1486.03     49.19 o 
   6   0  12      731.13      659.72    130.94 o 
   7   0  12       14.76       20.16     11.72 o 
   8   0  12        1.42       -3.50      7.32 o 
   9   0  12      138.23      121.23     17.38 o 
  10   0  12       71.69      118.55     17.81 o 
  -9   1  12       38.13      113.43     21.29 o 
  -8   1  12        4.19       12.25      7.86 o 
  -7   1  12      523.14      568.71     21.93 o 
  -6   1  12     1069.96     1000.85     27.92 o 
  -5   1  12     2003.41     1952.64     39.76 o 
  -4   1  12      363.01      372.47     15.23 o 
  -3   1  12     4271.38     4230.75     65.70 o 
  -2   1  12      124.41      132.33     19.74 o 
  -1   1  12      173.62      138.91      8.50 o 
   0   1  12      759.95      727.41     31.13 o 
   1   1  12       47.78       45.63      5.81 o 
   2   1  12      838.35      838.87     21.01 o 
   3   1  12      623.36      588.57     32.36 o 
   4   1  12      401.15      411.53     32.73 o 
   5   1  12      325.11      309.20     15.12 o 
   6   1  12      697.56      734.26     29.99 o 
   7   1  12      442.19      444.57     58.74 o 
   8   1  12        9.37        0.97      7.78 o 
   9   1  12      148.45      131.63     18.66 o 
  10   1  12       79.25       74.59     15.57 o 
  11   1  12       99.14      107.25     18.66 o 
 -10   2  12       10.48       13.74     15.36 o 
  -9   2  12      259.56      321.70     36.64 o 
  -8   2  12       18.09       38.35     11.72 o 
  -7   2  12     1104.18     1092.16     38.19 o 
  -6   2  12      520.84      475.84     19.90 o 
  -5   2  12     3429.17     3487.52     59.46 o 
  -4   2  12        4.48        7.63      5.33 o 
  -3   2  12       46.79       64.93     10.29 o 
  -2   2  12     1293.46     1156.87     25.88 o 
  -1   2  12      938.52     1040.18     30.97 o 
   0   2  12      489.33      534.08     22.62 o 
   1   2  12      618.19      514.18     15.93 o 
   2   2  12     1767.64     1672.30     35.42 o 
   3   2  12      102.04      103.87      9.15 o 
   4   2  12     2984.85     2975.78     50.32 o 
   5   2  12     1930.14     1700.78     41.23 o 
   6   2  12       11.18        8.28      7.96 o 
   7   2  12      479.27      491.56     26.94 o 
   8   2  12      820.87      799.79     51.33 o 
   9   2  12        3.00       24.41      9.88 o 
  10   2  12       40.42       50.31     30.72 o 
  11   2  12      143.90      171.88     22.17 o 
  -9   3  12        4.79        2.42     14.82 o 
  -8   3  12      298.30      298.28     24.58 o 
  -7   3  12     1907.65     1922.05    122.86 o 
  -6   3  12      274.57      274.02     21.66 o 
  -5   3  12     1989.83     2045.51     42.25 o 
  -4   3  12     1240.59     1148.99     28.65 o 
  -3   3  12      736.20      667.74     20.31 o 
  -2   3  12     1493.02     1436.65     30.53 o 
  -1   3  12     1500.43     1421.52     29.77 o 
   0   3  12     1835.04     1931.88     35.89 o 
   1   3  12        5.82        1.68      4.08 o 
   2   3  12     1483.74     1481.64     30.58 o 
   3   3  12     1400.27     1376.20     29.84 o 
   4   3  12        3.95        3.80      5.53 o 
   5   3  12      461.43      436.68     23.43 o 
   6   3  12     1005.68      924.37     35.24 o 
   7   3  12       89.36       70.60     13.54 o 
   8   3  12      185.77      203.38     25.73 o 
   9   3  12      358.08      331.47     26.93 o 
  10   3  12       36.60       51.42     17.51 o 
  11   3  12       10.44        0.88     10.38 o 
  -9   4  12      220.69      269.43     37.18 o 
  -8   4  12      102.27      110.93     18.05 o 
  -7   4  12      418.15      446.32     48.36 o 
  -6   4  12       24.32       25.79     14.68 o 
  -5   4  12     3200.44     3195.80    177.42 o 
  -4   4  12       52.61       61.42     11.79 o 
  -3   4  12     4152.75     4273.17     85.34 o 
  -2   4  12      138.50      138.59     10.45 o 
  -1   4  12     2055.53     1925.42     37.08 o 
   0   4  12     3988.47     3937.77     61.14 o 
   1   4  12       27.03       30.56      6.04 o 
   2   4  12      123.40      112.16      9.59 o 
   3   4  12      220.00      228.10     12.79 o 
   4   4  12     1372.60     1300.26     29.73 o 
   5   4  12        2.21        2.38      7.22 o 
   6   4  12       60.07       69.93     16.70 o 
   7   4  12     1535.33     1434.81     47.63 o 
   8   4  12      428.90      414.83     29.23 o 
   9   4  12      517.04      499.89     34.35 o 
  10   4  12      200.30      179.83     23.24 o 
  11   4  12       12.28       38.88     15.09 o 
  -9   5  12       13.06       28.83     12.96 o 
  -8   5  12        7.41       21.90     11.62 o 
  -7   5  12      107.00      131.13     34.22 o 
  -6   5  12        0.32       -0.13      8.48 o 
  -5   5  12      758.99      826.96     35.32 o 
  -4   5  12      119.20      103.63     20.61 o 
  -3   5  12     1377.84     1459.36     62.37 o 
  -2   5  12      102.43       82.42     12.75 o 
  -1   5  12     1559.97     1519.22     42.74 o 
   0   5  12      475.96      432.44     18.86 o 
   1   5  12     2208.91     2022.38     39.04 o 
   2   5  12     1341.26     1299.40     29.89 o 
   3   5  12     1323.43     1276.73     29.95 o 
   4   5  12     1364.17     1387.44     37.40 o 
   5   5  12       12.79       10.49      8.86 o 
   6   5  12      553.07      472.19     28.29 o 
   7   5  12      317.28      321.78     25.43 o 
   8   5  12      231.55      239.35     24.16 o 
   9   5  12       12.67       20.44     11.72 o 
  10   5  12        8.43       -2.79      9.90 o 
  -8   6  12        0.05        3.59     10.51 o 
  -7   6  12      362.67      386.09     29.82 o 
  -6   6  12      144.17      103.99     39.61 o 
  -5   6  12      734.64      766.65     35.15 o 
  -4   6  12      616.04      552.88     30.78 o 
  -3   6  12     3147.16     3148.27    102.92 o 
  -2   6  12       20.10       20.45      9.12 o 
  -1   6  12      964.31      939.70     72.88 o 
   0   6  12        1.89        1.73      7.56 o 
   1   6  12     3462.44     3369.40     79.02 o 
   2   6  12      322.39      317.13     15.15 o 
   3   6  12       18.44       16.96      8.38 o 
   4   6  12      307.60      319.76     16.00 o 
   5   6  12        0.03       12.31      8.59 o 
   6   6  12        4.09       -1.42      9.09 o 
   7   6  12      150.68      164.86     20.47 o 
   8   6  12       40.00       48.14     13.79 o 
   9   6  12      261.99      306.24     33.68 o 
  10   6  12       13.83       36.62     12.80 o 
  -7   7  12       22.80       35.72     13.49 o 
  -6   7  12       25.38       44.71     13.11 o 
  -5   7  12       12.30       13.09     10.24 o 
  -4   7  12      118.38      130.53     21.29 o 
  -3   7  12      202.54      216.87     30.18 o 
  -2   7  12       10.00        7.94     13.88 o 
  -1   7  12     1208.19     1162.60     40.86 o 
   0   7  12      387.27      415.46     25.43 o 
   1   7  12      998.97      977.28     35.85 o 
   2   7  12      957.12      876.88     33.34 o 
   3   7  12     1606.02     1670.09     37.26 o 
   4   7  12     1227.65     1175.16     39.97 o 
   5   7  12      131.75      154.66     23.58 o 
   6   7  12      505.95      516.01     29.72 o 
   7   7  12        1.65       -5.56      9.07 o 
   8   7  12      176.76      174.33     22.17 o 
   9   7  12      268.53      261.19     27.96 o 
  10   7  12        1.02        8.21     21.96 o 
  -6   8  12       65.88       92.45     33.01 o 
  -5   8  12       20.02       17.52     10.78 o 
  -4   8  12       36.69       43.29     13.02 o 
  -3   8  12      309.89      290.56     29.50 o 
  -2   8  12      330.13      318.55     28.69 o 
  -1   8  12     1246.46     1261.91     65.88 o 
   0   8  12        0.16        5.74      9.05 o 
   1   8  12      590.83      598.87     29.65 o 
   2   8  12       27.53       30.38     11.72 o 
   3   8  12     1766.30     1714.67     50.64 o 
   4   8  12        9.19       22.36     14.55 o 
   5   8  12      306.53      268.98     22.85 o 
   6   8  12      201.13      196.70     21.30 o 
   7   8  12       96.71      110.08     18.10 o 
   8   8  12       12.35       35.45     12.75 o 
   9   8  12       13.54        0.92      9.96 o 
  -5   9  12       18.26       18.22     13.42 o 
  -4   9  12      309.06      358.97     30.31 o 
  -3   9  12       55.92       67.90     19.26 o 
  -2   9  12      367.06      342.39     28.19 o 
  -1   9  12       44.28       62.68     14.48 o 
   0   9  12        3.73       -7.87      8.95 o 
   1   9  12      698.30      718.66     34.18 o 
   2   9  12       23.19       41.95     11.90 o 
   3   9  12      573.10      567.48     30.62 o 
   4   9  12       36.96       25.60     14.28 o 
   5   9  12      101.96       96.19     24.79 o 
   6   9  12      100.36      113.43     27.21 o 
   7   9  12       54.35       47.15     19.67 o 
   8   9  12      298.46      316.17     63.18 o 
  -4  10  12       20.04       29.50     13.53 o 
  -3  10  12       11.02       35.21     12.20 o 
  -2  10  12       22.20       20.74     11.77 o 
  -1  10  12      102.01      131.74     19.80 o 
   0  10  12      108.22      122.77     29.23 o 
   1  10  12      635.88      629.56     38.93 o 
   2  10  12       13.13       18.35     12.04 o 
   3  10  12      327.07      352.34     27.56 o 
   5  10  12      443.50      505.72     52.00 o 
   6  10  12      111.92      111.81     28.02 o 
   7  10  12       21.59       44.73     19.40 o 
  -2  11  12      115.83      145.01     30.72 o 
  -1  11  12       30.92       63.45     23.04 o 
   0  11  12       35.08       34.16     13.88 o 
   1  11  12       79.20      120.85     20.13 o 
   2  11  12       25.92       48.54     14.30 o 
   3  11  12      135.66      192.91     36.91 o 
   4  11  12      214.31      247.34     42.03 o 
   6  11  12        1.41       10.51     18.05 o 
  -2 -10  13        9.08       13.20     15.36 o 
  -1 -10  13       41.93       37.99     20.75 o 
  -5  -9  13        0.20       -9.62     14.15 o 
  -4  -9  13        7.66       11.82     10.19 o 
  -3  -9  13        9.46       16.67     10.51 o 
  -2  -9  13      732.93      667.65     52.81 o 
  -1  -9  13      123.80      105.08     25.33 o 
   0  -9  13      258.00      244.64     36.64 o 
   1  -9  13        5.00       31.79     17.24 o 
   3  -9  13      134.01      216.08     36.91 o 
  -7  -8  13      106.42      104.81     26.67 o 
  -6  -8  13      414.95      350.80     42.57 o 
  -5  -8  13      150.43      196.43     21.79 o 
  -4  -8  13      333.96      335.70     29.91 o 
  -3  -8  13      971.21      996.46     41.15 o 
  -2  -8  13        1.41       -1.34     30.98 o 
  -1  -8  13      179.11      199.13     21.27 o 
   0  -8  13        8.71       -0.27     11.85 o 
   1  -8  13      365.07      361.58     41.22 o 
   2  -8  13      266.62      277.78     37.45 o 
   4  -8  13       34.79       56.04     19.94 o 
  -8  -7  13        8.46       26.13     16.97 o 
  -7  -7  13       42.29       60.08     22.90 o 
  -6  -7  13      576.81      577.45     33.83 o 
  -5  -7  13      290.46      324.91     26.49 o 
  -4  -7  13       73.48      107.32     16.00 o 
  -3  -7  13       59.16       60.02     13.08 o 
  -2  -7  13       39.71       54.15     12.10 o 
  -1  -7  13      141.01      146.30     18.48 o 
   0  -7  13     1391.58     1407.48     47.33 o 
   1  -7  13       35.83       72.03     13.16 o 
   2  -7  13      113.82      127.59     20.88 o 
   5  -7  13       90.69       69.78     21.55 o 
   6  -7  13      182.54      227.67     35.03 o 
  -9  -6  13        1.24        0.81     14.55 o 
  -8  -6  13       52.13       65.47     21.82 o 
  -7  -6  13      653.62      611.34     52.54 o 
  -6  -6  13       72.80      111.33     16.57 o 
  -5  -6  13      483.17      497.29     40.01 o 
  -4  -6  13      742.41      676.99     49.58 o 
  -3  -6  13      234.82      219.84     21.14 o 
  -2  -6  13      455.62      440.63     35.30 o 
  -1  -6  13     2957.72     2940.79     72.01 o 
   0  -6  13       69.67       86.20     14.15 o 
   1  -6  13      512.52      464.13     27.17 o 
   2  -6  13       33.00       35.77     29.77 o 
   3  -6  13      748.06      845.02     35.22 o 
   4  -6  13      164.03      181.11     19.58 o 
  -9  -5  13      368.33      401.45     47.42 o 
  -8  -5  13       92.88       63.86     20.48 o 
  -7  -5  13      532.34      515.42     47.15 o 
  -6  -5  13       49.73       74.48     17.51 o 
  -5  -5  13     1281.36     1279.48     44.71 o 
  -4  -5  13      687.72      738.65     66.41 o 
  -3  -5  13      356.61      373.91     38.53 o 
  -2  -5  13      134.90      154.37     24.11 o 
  -1  -5  13      317.79      309.28     22.48 o 
   0  -5  13        5.56       18.54      8.80 o 
   1  -5  13     1117.34     1074.86     55.77 o 
   2  -5  13     2065.25     1985.01     54.77 o 
   3  -5  13       70.83       68.32     12.96 o 
   4  -5  13      715.71      690.68     30.76 o 
   5  -5  13       22.27       26.32     17.24 o 
   6  -5  13      159.66      168.12     26.94 o 
 -10  -4  13      393.01      355.92     46.61 o 
  -9  -4  13        9.46       43.38     18.05 o 
  -8  -4  13       14.88      -11.05     12.93 o 
  -7  -4  13       79.52       94.38     21.96 o 
  -6  -4  13       59.25       51.43     12.50 o 
  -5  -4  13      544.91      521.19     27.11 o 
  -4  -4  13       27.02       33.41     10.29 o 
  -3  -4  13      655.67      558.11     27.12 o 
  -2  -4  13     1518.53     1483.99     44.62 o 
  -1  -4  13      982.96      924.58     34.10 o 
   0  -4  13      199.41      180.75     30.72 o 
   1  -4  13     1272.96     1264.24     55.77 o 
   2  -4  13     2025.42     2045.63    101.98 o 
   3  -4  13      225.88      256.11     20.10 o 
   4  -4  13        9.88       16.12      9.33 o 
   5  -4  13     1745.43     1769.65    101.31 o 
   6  -4  13      182.66      212.60     26.67 o 
   7  -4  13      111.67      199.92     29.64 o 
 -10  -3  13      207.71      193.99     35.83 o 
  -9  -3  13      175.13      168.66     31.79 o 
  -8  -3  13      108.05      123.40     27.21 o 
  -7  -3  13      547.78      548.60     38.66 o 
  -6  -3  13       21.44       16.24     13.88 o 
  -5  -3  13      759.44      752.11     42.70 o 
  -4  -3  13        2.09        7.07      7.57 o 
  -3  -3  13     5240.58     5300.33    103.77 o 
  -2  -3  13     1032.86      973.45     47.96 o 
  -1  -3  13     5433.74     5232.65    100.73 o 
   0  -3  13     1921.86     1865.31     49.24 o 
   1  -3  13     1804.79     1776.42     48.10 o 
   2  -3  13      321.26      363.03     28.42 o 
   3  -3  13      963.56      914.99     47.69 o 
   4  -3  13      660.82      680.52     28.78 o 
   5  -3  13       10.83       16.17      8.38 o 
   6  -3  13      311.95      290.95     21.48 o 
   7  -3  13       61.22       83.25     19.40 o 
   8  -3  13      109.28      156.54     26.67 o 
   9  -3  13        3.61       -4.58     11.05 o 
  -9  -2  13      196.54      210.69     33.68 o 
  -8  -2  13      607.42      664.95     48.23 o 
  -7  -2  13      234.31      264.45     22.55 o 
  -6  -2  13      640.24      583.06     28.32 o 
  -5  -2  13      165.66      179.44     18.47 o 
  -4  -2  13     1628.10     1540.05     45.82 o 
  -3  -2  13      947.51      919.34     33.14 o 
  -2  -2  13      799.07      674.96     27.87 o 
  -1  -2  13      334.27      390.47     38.53 o 
   0  -2  13      509.49      515.70     33.41 o 
   1  -2  13     3553.86     3502.59     73.47 o 
   2  -2  13      832.83      739.14     43.78 o 
   3  -2  13      655.20      632.31     34.89 o 
   4  -2  13     1365.00     1228.80     38.26 o 
   5  -2  13      305.46      284.98     15.75 o 
   6  -2  13        0.06       11.13      6.13 o 
   7  -2  13     2041.89     1855.90    135.39 o 
   8  -2  13       30.77       51.64     11.79 o 
   9  -2  13        0.85       23.62     13.88 o 
 -10  -1  13        9.26       59.27     18.05 o 
  -9  -1  13        0.81       -6.20     14.01 o 
  -8  -1  13      160.53      112.89     23.98 o 
  -7  -1  13      122.49      135.51     18.99 o 
  -6  -1  13       11.90       13.17     12.66 o 
  -5  -1  13     2174.35     2038.28     54.48 o 
  -4  -1  13       42.78       53.18     10.76 o 
  -3  -1  13     6394.91     5724.09    219.18 o 
  -2  -1  13      262.98      245.30     24.25 o 
  -1  -1  13     6785.17     6458.89    115.42 o 
   0  -1  13      873.68      904.30     36.37 o 
   1  -1  13     3520.38     3168.31     67.70 o 
   2  -1  13      677.31      671.14     26.34 o 
   3  -1  13     2492.16     2468.86     43.98 o 
   4  -1  13       63.02       63.75      8.39 o 
   5  -1  13     4357.64     4271.92     68.55 o 
   6  -1  13      544.31      492.27     25.36 o 
   7  -1  13       24.00       24.58      9.61 o 
   8  -1  13      434.19      427.53     30.72 o 
   9  -1  13       68.83       78.00     16.44 o 
  10  -1  13       38.03       12.03      9.55 o 
 -10   0  13        6.73       41.22     15.63 o 
  -9   0  13      221.61      283.44     35.56 o 
  -8   0  13      252.97      235.11     30.85 o 
  -7   0  13      530.13      495.03     27.99 o 
  -6   0  13     1964.18     1931.43     53.53 o 
  -5   0  13     1896.61     1829.13     50.49 o 
  -4   0  13     1463.23     1295.01    127.84 o 
  -3   0  13       13.05       18.23     10.10 o 
  -2   0  13     5698.57     5803.50    106.31 o 
  -1   0  13       60.92       29.35      8.09 o 
   0   0  13      854.63      912.61     38.93 o 
   1   0  13      284.07      278.20     19.80 o 
   2   0  13      267.95      222.97     11.06 o 
   3   0  13     3085.76     3158.15     52.19 o 
   4   0  13       45.10       48.69      7.62 o 
   5   0  13      139.98      176.69     12.94 o 
   6   0  13     1127.52     1088.36     40.41 o 
   7   0  13      173.39      198.58     19.52 o 
   8   0  13       51.39       63.41     13.04 o 
   9   0  13      482.29      457.78     30.38 o 
  10   0  13       79.96      107.95     17.15 o 
  -8   1  13       66.52       85.69     14.25 o 
  -7   1  13       14.90       26.32     10.00 o 
  -6   1  13       28.10       29.21     10.19 o 
  -5   1  13     2177.14     2231.90     43.88 o 
  -4   1  13      224.96      211.14     12.77 o 
  -3   1  13      736.78      741.31     27.16 o 
  -2   1  13        6.75        6.39      4.04 o 
  -1   1  13     4858.79     4827.67     68.87 o 
   0   1  13      456.55      384.81     13.39 o 
   1   1  13     5870.48     5962.10     82.69 o 
   2   1  13     1481.35     1596.16     31.88 o 
   3   1  13     6241.73     6223.96     87.82 o 
   4   1  13      311.66      296.13     14.72 o 
   5   1  13     5577.40     5665.00     84.42 o 
   6   1  13       10.46       10.21      7.86 o 
   7   1  13     1698.99     1795.70     52.65 o 
   8   1  13       73.16       93.96     18.86 o 
   9   1  13      138.28      153.93     19.75 o 
  10   1  13      105.70      115.10     17.88 o 
  -8   2  13       11.14        9.97     13.74 o 
  -7   2  13      495.56      472.22     27.50 o 
  -6   2  13     1278.43     1237.81     32.61 o 
  -5   2  13     2238.96     2202.54     54.54 o 
  -4   2  13     3020.54     2901.56     51.33 o 
  -3   2  13     3200.78     3102.55     67.75 o 
  -2   2  13     1103.32     1127.73     26.11 o 
  -1   2  13      941.70     1039.02     24.30 o 
   0   2  13     5025.28     4928.12     71.01 o 
   1   2  13      991.36     1085.38     25.13 o 
   2   2  13     4225.04     4510.74     67.38 o 
   3   2  13        5.71       14.44      5.30 o 
   4   2  13     1178.53     1145.35     27.73 o 
   5   2  13      423.99      450.07     30.98 o 
   6   2  13      615.57      614.81     28.57 o 
   7   2  13      188.54      178.54     18.84 o 
   8   2  13       21.47       37.01     11.28 o 
   9   2  13       57.98       81.15     15.12 o 
  10   2  13       28.55       27.38     11.55 o 
  -9   3  13        0.47      -10.78     12.66 o 
  -8   3  13      477.28      505.36     63.18 o 
  -7   3  13      291.70      271.09     31.79 o 
  -6   3  13        5.76       18.22      9.97 o 
  -5   3  13     1257.95     1087.50     36.95 o 
  -4   3  13      626.94      707.74     22.50 o 
  -3   3  13        2.97       11.28      5.53 o 
  -2   3  13        7.32       12.82      5.04 o 
  -1   3  13     1725.65     1839.01     35.98 o 
   0   3  13      311.75      287.68     16.49 o 
   1   3  13     4634.14     4546.85     68.30 o 
   2   3  13      797.43      782.96     34.29 o 
   3   3  13      992.66      936.79     24.33 o 
   4   3  13       76.07       90.46     10.69 o 
   5   3  13     6716.85     6705.86    122.55 o 
   6   3  13      439.96      392.70     40.55 o 
   7   3  13     2381.98     2205.42     88.10 o 
   8   3  13       90.28      125.22     18.03 o 
   9   3  13     1241.89     1222.34     47.15 o 
  10   3  13      104.10      152.61     21.02 o 
  -9   4  13      158.92      119.90     26.40 o 
  -8   4  13       98.12      128.81     20.75 o 
  -7   4  13      263.72      327.63     38.12 o 
  -6   4  13      349.07      357.72     25.42 o 
  -5   4  13      551.12      495.80     27.12 o 
  -4   4  13     1103.61      933.88     34.98 o 
  -3   4  13      173.33      179.63     16.92 o 
  -2   4  13      707.72      649.52     20.35 o 
  -1   4  13     2161.01     2184.40     63.32 o 
   0   4  13       63.67       46.90      7.33 o 
   1   4  13       35.36       15.09      6.86 o 
   2   4  13     2272.73     2276.60     64.42 o 
   3   4  13       12.74       17.87      5.77 o 
   4   4  13     2902.44     2763.73     49.69 o 
   5   4  13       79.56       51.56     30.72 o 
   6   4  13     1344.37     1372.99     51.60 o 
   7   4  13        7.08        5.00      9.70 o 
   8   4  13       18.57       21.17     11.62 o 
   9   4  13        4.51       20.48     11.81 o 
  10   4  13       15.54       18.41     12.12 o 
  -8   5  13      210.96      249.14     25.50 o 
  -7   5  13       51.65       80.16     21.96 o 
  -6   5  13      251.96      278.64     48.90 o 
  -5   5  13      346.05      342.75     25.61 o 
  -4   5  13      916.68      978.25     37.30 o 
  -3   5  13     1939.25     1843.44     56.58 o 
  -2   5  13     1181.31     1138.14     37.51 o 
  -1   5  13       53.91       66.51     11.74 o 
   0   5  13     1650.98     1771.58     43.53 o 
   1   5  13     1813.26     1761.15     36.41 o 
   2   5  13     2491.29     2434.31     69.09 o 
   3   5  13     5025.87     5012.45     98.13 o 
   4   5  13      144.72      139.60     11.69 o 
   5   5  13      161.59      184.76     21.55 o 
   6   5  13      429.34      457.72     27.81 o 
   7   5  13      995.98     1046.79     41.15 o 
   8   5  13       15.95        9.07      9.90 o 
   9   5  13      628.00      648.29     57.79 o 
  10   5  13       21.02       13.83     11.11 o 
  -8   6  13      185.56      186.38     23.54 o 
  -7   6  13        1.14        7.56     17.11 o 
  -6   6  13       38.89       49.98     14.15 o 
  -5   6  13      103.40      121.25     18.16 o 
  -4   6  13        0.80       12.54      9.99 o 
  -3   6  13        1.26       -5.16      7.90 o 
  -2   6  13     1380.69     1241.36     41.51 o 
  -1   6  13       74.18       67.62     15.63 o 
   0   6  13      146.53      130.54     15.68 o 
   1   6  13      603.31      624.89     27.14 o 
   2   6  13       82.18       89.29      9.69 o 
   3   6  13     1330.19     1312.24     42.13 o 
   4   6  13     1377.27     1303.36     37.96 o 
   5   6  13       13.60       10.28      8.40 o 
   6   6  13     1815.59     1624.46     88.91 o 
   7   6  13      110.79      103.35     16.38 o 
   8   6  13      360.50      378.15     29.51 o 
   9   6  13        0.13       -9.50      9.37 o 
  10   6  13       11.27       16.44     12.42 o 
  -7   7  13        3.06        9.62     23.17 o 
  -6   7  13      172.09      251.78     60.49 o 
  -5   7  13       10.22       15.28     14.01 o 
  -4   7  13      397.03      369.04     27.74 o 
  -3   7  13      336.13      309.69     32.06 o 
  -2   7  13     3025.16     2831.46    158.43 o 
  -1   7  13     1008.26      936.12     36.76 o 
   0   7  13     1823.09     1689.02     54.29 o 
   1   7  13       58.84       41.63     14.28 o 
   2   7  13      578.57      605.86     28.12 o 
   3   7  13     1696.08     1663.96     37.84 o 
   4   7  13      366.23      333.67     23.43 o 
   5   7  13      621.61      622.73     31.26 o 
   6   7  13      364.54      389.86     27.66 o 
   7   7  13      318.11      360.27     34.35 o 
   8   7  13      521.03      469.36     54.16 o 
   9   7  13      281.30      319.40     40.55 o 
  -6   8  13       14.08       24.32     26.67 o 
  -5   8  13      131.55      153.15     42.84 o 
  -4   8  13       10.00        3.13      9.99 o 
  -3   8  13      513.30      577.67     33.71 o 
  -2   8  13        9.34       16.75     10.32 o 
  -1   8  13       42.00       77.26     15.26 o 
   0   8  13      237.26      241.92     22.38 o 
   1   8  13      148.50      136.92     17.39 o 
   2   8  13      923.06      876.07     54.42 o 
   3   8  13      327.43      276.85     42.03 o 
   4   8  13       72.91       81.10     21.29 o 
   5   8  13       42.84       52.27     19.40 o 
   6   8  13      389.69      346.47     27.75 o 
   7   8  13        0.33        0.08      9.42 o 
   8   8  13       92.23       86.90     28.42 o 
   9   8  13        0.29       -1.56     12.12 o 
  -5   9  13       41.90       60.98     24.92 o 
  -4   9  13      244.46      300.10     51.87 o 
  -3   9  13       93.56       83.69     16.10 o 
  -2   9  13      343.85      369.15     29.15 o 
  -1   9  13      250.22      249.94     24.66 o 
   0   9  13     1207.07     1170.87     58.33 o 
   1   9  13      393.62      449.17     59.41 o 
   2   9  13      863.97      919.24     38.58 o 
   3   9  13      182.35      227.26     22.21 o 
   4   9  13     1743.20     1589.37     79.75 o 
   5   9  13      653.39      643.94     54.42 o 
   6   9  13      506.00      446.18     49.31 o 
   7   9  13       84.01       63.05     21.55 o 
   8   9  13       39.31       49.21     17.51 o 
  -3  10  13       42.60        6.84     43.51 o 
  -2  10  13       41.85       34.54     24.92 o 
  -1  10  13      713.86      622.59     37.24 o 
   0  10  13      202.02      198.48     42.84 o 
   1  10  13       58.89       91.71     17.41 o 
   2  10  13     1110.89     1062.25     99.82 o 
   3  10  13       34.98       68.17     21.82 o 
   5  10  13       93.74      140.91     29.10 o 
   6  10  13       65.29       88.64     25.33 o 
   7  10  13       60.29       67.36     22.09 o 
  -1  11  13       21.05       28.87     14.38 o 
   0  11  13      161.30      193.36     24.52 o 
   1  11  13      311.40      331.19     29.97 o 
   2  11  13      611.81      680.18     48.09 o 
   3  11  13       62.41       78.67     24.52 o 
   4  11  13      263.20      338.94     46.61 o 
  -5  -9  14        2.13        6.04     16.03 o 
  -4  -9  14       22.50       18.17     10.81 o 
  -3  -9  14       24.96       30.63     11.72 o 
  -2  -9  14       25.37       52.54     20.21 o 
  -1  -9  14        0.34       -1.35     15.36 o 
   0  -9  14       20.95       26.67     15.90 o 
   1  -9  14       28.93        8.35     16.17 o 
   2  -9  14        9.69       14.82     18.05 o 
  -6  -8  14      146.74      163.54     32.33 o 
  -5  -8  14       16.76        6.81      9.43 o 
  -4  -8  14       93.19       91.52     15.87 o 
  -3  -8  14      370.41      324.66     27.33 o 
  -2  -8  14      200.84      264.70     38.26 o 
  -1  -8  14      139.41      167.06     20.00 o 
   0  -8  14       26.03       44.35     11.62 o 
   1  -8  14      436.75      419.23     44.46 o 
   2  -8  14       14.16       -2.16     14.55 o 
   3  -8  14      124.94      155.19     30.45 o 
   4  -8  14        1.60       11.05     17.24 o 
  -7  -7  14      106.26      118.82     29.10 o 
  -6  -7  14       51.00       82.29     19.94 o 
  -5  -7  14       48.36       44.33     15.63 o 
  -4  -7  14       83.99       80.85     14.72 o 
  -3  -7  14      223.90      266.74     24.00 o 
  -2  -7  14       13.40        3.93      9.63 o 
  -1  -7  14        9.57       15.15      9.82 o 
   0  -7  14      151.45      174.47     23.58 o 
   1  -7  14       51.75       86.43     14.85 o 
   2  -7  14        0.10       -4.68      7.82 o 
   3  -7  14        9.51        9.97     14.55 o 
   4  -7  14       12.90        8.89     14.01 o 
   5  -7  14       16.84       39.34     18.59 o 
  -8  -6  14       91.27       98.34     24.79 o 
  -7  -6  14      111.57      134.18     27.21 o 
  -6  -6  14      276.11      281.13     26.81 o 
  -5  -6  14      651.05      651.16     34.00 o 
  -4  -6  14       46.36       53.05     13.08 o 
  -3  -6  14      118.54      127.74     17.34 o 
  -2  -6  14      324.55      356.04     25.72 o 
  -1  -6  14     1027.91     1047.54     40.27 o 
   0  -6  14       15.98       19.86      9.44 o 
   1  -6  14       93.66      114.68     15.61 o 
   2  -6  14        2.12        1.33      7.70 o 
   3  -6  14      546.93      489.05     28.97 o 
   4  -6  14      186.13      180.33     19.96 o 
   5  -6  14      132.94      211.77     30.98 o 
   6  -6  14        1.97       -7.54     12.66 o 
  -9  -5  14       11.28        7.81     17.78 o 
  -8  -5  14      110.19       72.21     21.82 o 
  -7  -5  14      436.97      496.02     47.42 o 
  -6  -5  14      299.18      325.19     32.20 o 
  -5  -5  14      174.66      187.69     20.72 o 
  -4  -5  14        4.54       30.37     11.31 o 
  -3  -5  14     1030.70     1025.00     50.65 o 
  -2  -5  14        2.56        2.17      8.27 o 
  -1  -5  14       96.00      114.73     15.80 o 
   0  -5  14      702.85      694.02     31.15 o 
   1  -5  14      102.99      106.99     15.76 o 
   2  -5  14        8.97       13.81      8.80 o 
   3  -5  14      196.62      231.43     20.96 o 
   4  -5  14       31.96       41.12     11.69 o 
   5  -5  14      225.27      229.93     21.24 o 
   6  -5  14       74.67      111.06     26.54 o 
  -9  -4  14      274.04      400.37     46.61 o 
  -8  -4  14       76.98      117.20     26.94 o 
  -7  -4  14        3.36       -1.76      9.01 o 
  -6  -4  14      344.68      382.02     27.14 o 
  -5  -4  14      790.84      758.41     42.57 o 
  -4  -4  14       23.64       34.64     14.01 o 
  -3  -4  14     1271.14     1218.42     70.46 o 
  -2  -4  14     1167.80     1076.85     38.64 o 
  -1  -4  14      353.67      354.10     23.51 o 
   0  -4  14      865.58      832.71     33.15 o 
   1  -4  14     3822.92     3673.51     81.04 o 
   2  -4  14        4.05       -1.32      8.28 o 
   3  -4  14        4.50        2.15      7.50 o 
   4  -4  14        0.05        5.05      8.29 o 
   5  -4  14      227.08      212.59     19.96 o 
   6  -4  14       19.35       36.88     25.06 o 
   7  -4  14      516.27      577.12     46.34 o 
  -9  -3  14      102.21      101.31     27.21 o 
  -8  -3  14       38.71       19.94     15.63 o 
  -7  -3  14       20.84       16.15     10.37 o 
  -6  -3  14      802.32      780.33     34.25 o 
  -5  -3  14        0.89       -2.11      7.90 o 
  -4  -3  14      200.36      202.21     23.04 o 
  -3  -3  14      628.99      643.69     44.46 o 
  -2  -3  14       17.89       30.79      9.24 o 
  -1  -3  14     3218.78     3041.36     69.90 o 
   0  -3  14      294.24      256.68     19.70 o 
   1  -3  14       57.09       71.82     12.57 o 
   2  -3  14     1061.78      972.28     57.93 o 
   3  -3  14       42.85       54.91     11.60 o 
   4  -3  14       93.66      100.65     14.48 o 
   5  -3  14      833.73      747.27     31.46 o 
   6  -3  14      312.59      344.55     43.11 o 
   7  -3  14        0.32       15.90     11.85 o 
   8  -3  14        2.89       55.77     15.90 o 
   9  -3  14       11.39       47.96     17.24 o 
 -10  -2  14       91.66      107.50     26.40 o 
  -9  -2  14       77.98       92.41     24.52 o 
  -8  -2  14      154.93      177.29     31.25 o 
  -7  -2  14      810.11      865.55     36.59 o 
  -6  -2  14      211.99      252.52     21.91 o 
  -5  -2  14      111.50      128.79     24.52 o 
  -4  -2  14     1091.83     1081.73     92.01 o 
  -3  -2  14     2496.88     2438.28    107.91 o 
  -2  -2  14      240.73      228.90     28.56 o 
  -1  -2  14     1613.84     1560.12     45.15 o 
   1  -2  14       49.99       23.36      8.54 o 
   2  -2  14      259.06      222.40     18.19 o 
   3  -2  14     1256.77     1191.02     38.52 o 
   4  -2  14     1954.55     1916.65     59.41 o 
   5  -2  14      434.02      433.21     39.61 o 
   6  -2  14       69.59       89.18     20.48 o 
   7  -2  14       13.90        8.35     11.32 o 
   8  -2  14       13.65       30.45     16.17 o 
   9  -2  14       84.51       86.22     22.63 o 
  -9  -1  14       60.72       71.67     21.55 o 
  -8  -1  14      877.74      848.44     53.89 o 
  -7  -1  14     1700.01     1635.76     85.27 o 
  -6  -1  14      255.87      242.04     21.34 o 
  -5  -1  14        0.11        1.64      7.44 o 
  -4  -1  14      380.78      360.80     23.43 o 
  -3  -1  14       52.14       63.38     24.65 o 
  -2  -1  14      268.39      229.64     18.64 o 
  -1  -1  14        2.13       10.66      7.17 o 
   0  -1  14      581.22      501.34     23.71 o 
   1  -1  14     4242.34     3961.87    290.72 o 
   2  -1  14      320.87      301.71     20.07 o 
   3  -1  14        1.56       18.06      7.75 o 
   4  -1  14      176.97      191.02     17.26 o 
   5  -1  14        4.03        7.79      9.03 o 
   6  -1  14      102.79      117.67     17.92 o 
   7  -1  14      198.14      217.02     20.75 o 
   8  -1  14      454.97      467.44     29.50 o 
   9  -1  14       25.14       26.13     10.56 o 
  10  -1  14        0.69        6.09     14.15 o 
 -10   0  14       79.83       77.33     19.67 o 
  -9   0  14       12.62       30.98     16.44 o 
  -8   0  14      479.79      514.08     29.91 o 
  -7   0  14        5.47       -5.44      7.89 o 
  -6   0  14       23.19       32.53     10.24 o 
  -5   0  14     3185.19     3226.80     85.68 o 
  -4   0  14     1788.56     1715.46     48.68 o 
  -3   0  14     1974.54     1835.83     54.83 o 
  -2   0  14       14.72       30.70      9.12 o 
  -1   0  14      685.91      592.94     25.13 o 
   0   0  14      227.53      219.46     17.15 o 
   1   0  14       33.63       18.60      7.80 o 
   2   0  14      856.95      740.66     63.72 o 
   3   0  14      195.22      185.11     16.49 o 
   4   0  14     1553.28     1588.56     34.91 o 
   5   0  14      983.41      962.93     30.55 o 
   6   0  14     1794.58     1860.47     52.11 o 
   7   0  14      251.09      243.27     21.44 o 
   8   0  14      356.27      317.85     25.34 o 
   9   0  14       20.86       17.18     11.72 o 
  10   0  14       22.64       15.65      9.97 o 
  -8   1  14     1158.85     1185.04     42.77 o 
  -7   1  14        0.53        2.74      8.71 o 
  -6   1  14      574.19      544.18     27.88 o 
  -5   1  14     2546.92     2604.65     64.01 o 
  -4   1  14     1305.48     1216.78    134.18 o 
  -3   1  14       47.46       53.10     10.62 o 
  -2   1  14     3639.80     3362.51     72.19 o 
  -1   1  14       14.24        3.18      9.83 o 
   0   1  14      524.15      473.19     24.92 o 
   1   1  14       89.69       65.62     10.51 o 
   2   1  14     1030.96     1070.22     25.33 o 
   3   1  14       85.44       81.03      9.61 o 
   4   1  14       57.38       59.81      8.58 o 
   5   1  14        6.44       15.15      6.48 o 
   6   1  14      716.63      751.44     31.45 o 
   7   1  14        1.66        8.04      7.90 o 
   8   1  14       53.58       44.83     12.64 o 
   9   1  14        1.51        1.90      8.38 o 
  10   1  14      258.51      272.94     27.05 o 
  -8   2  14      418.02      392.02     39.88 o 
  -7   2  14      329.54      284.52     33.95 o 
  -6   2  14      201.75      187.87     18.87 o 
  -5   2  14     1113.46     1045.61     36.81 o 
  -4   2  14      286.09      284.29     15.30 o 
  -3   2  14      439.05      454.98     33.11 o 
  -2   2  14       18.43       18.85      5.70 o 
  -1   2  14      831.65      871.52     22.41 o 
   0   2  14      226.65      225.47     28.95 o 
   1   2  14       11.11       10.30      4.56 o 
   2   2  14      720.74      596.42     44.56 o 
   3   2  14      260.67      271.75     14.04 o 
   4   2  14     1331.13     1291.55     30.52 o 
   5   2  14      253.31      311.87     21.37 o 
   6   2  14     1314.75     1292.81     42.41 o 
   7   2  14      441.91      383.49     25.94 o 
   8   2  14      634.20      673.44     33.00 o 
   9   2  14      309.16      265.74     25.39 o 
  10   2  14      149.67      163.60     21.02 o 
  -8   3  14       45.60       45.53     17.24 o 
  -7   3  14       13.03       32.06     11.81 o 
  -6   3  14     4303.65     4346.10    206.11 o 
  -5   3  14      139.25      144.30     16.44 o 
  -4   3  14      127.40      139.38     12.16 o 
  -3   3  14     2412.49     2479.26     46.66 o 
  -2   3  14     2678.05     2643.90     47.52 o 
  -1   3  14      784.14      828.68     22.80 o 
   0   3  14      704.34      674.38     20.35 o 
   1   3  14     3135.40     3037.42     65.25 o 
   2   3  14       36.63       33.35      6.55 o 
   3   3  14       88.06       82.24     14.59 o 
   4   3  14     1206.02     1178.24     29.38 o 
   5   3  14      667.83      600.87     53.08 o 
   6   3  14       26.92       26.09     10.08 o 
   7   3  14      282.91      251.81     22.95 o 
   8   3  14        4.82       -2.07      9.47 o 
   9   3  14        7.39       34.88     11.41 o 
  10   3  14       74.46       74.74     31.25 o 
  -8   4  14       72.97      126.60     39.47 o 
  -7   4  14       32.16       42.03     12.30 o 
  -6   4  14      101.83      134.92     17.52 o 
  -5   4  14       44.08       70.04     18.32 o 
  -4   4  14      597.07      592.27     82.18 o 
  -3   4  14      102.16      132.61     15.73 o 
  -2   4  14     1630.89     1600.66     41.14 o 
  -1   4  14      105.90       91.28      9.83 o 
   0   4  14      431.39      451.86     17.19 o 
   1   4  14     1291.94     1177.04     28.43 o 
   2   4  14      121.03      113.49     10.46 o 
   3   4  14     1501.27     1533.32     33.96 o 
   4   4  14     1154.89     1117.54     28.85 o 
   5   4  14     1259.13     1264.16     41.24 o 
   6   4  14      843.87      743.53     32.79 o 
   7   4  14      410.41      422.94     40.55 o 
   8   4  14     1227.56     1258.43     47.34 o 
   9   4  14        5.25       11.50     10.81 o 
  10   4  14      181.68      192.66     27.08 o 
  -8   5  14        1.11       23.73     11.31 o 
  -7   5  14       75.77       91.13     39.74 o 
  -6   5  14        5.52       37.40     13.88 o 
  -5   5  14      246.22      273.35     23.54 o 
  -4   5  14      600.77      660.96     62.10 o 
  -3   5  14       44.40       57.70     13.74 o 
  -2   5  14      403.62      371.69     23.42 o 
  -1   5  14      495.10      487.35     24.69 o 
   0   5  14     5018.23     4767.90     73.96 o 
   1   5  14      479.28      514.13     21.03 o 
   2   5  14      345.31      298.65     15.44 o 
   3   5  14     1323.50     1289.91     47.79 o 
   4   5  14        4.38        6.94      5.51 o 
   5   5  14      163.49      177.80     18.45 o 
   6   5  14     1131.52     1011.34     67.22 o 
   7   5  14       78.62       58.08     14.22 o 
   8   5  14        7.21       20.66     11.07 o 
   9   5  14      102.34       91.44     17.52 o 
  10   5  14        3.20       10.46     12.56 o 
  -7   6  14        0.62        9.57     24.25 o 
  -6   6  14       73.59      109.02     17.43 o 
  -5   6  14       10.76       21.33     10.54 o 
  -4   6  14     1560.72     1592.21     51.08 o 
  -3   6  14       33.35       48.59     13.07 o 
  -2   6  14      873.57      822.28     33.59 o 
  -1   6  14      159.04      183.45     34.08 o 
   0   6  14     1637.52     1494.81     45.01 o 
   1   6  14      215.20      253.08     19.71 o 
   2   6  14       81.70       85.82      9.86 o 
   3   6  14     1062.42     1070.95     29.86 o 
   4   6  14     2241.60     2189.43     57.39 o 
   5   6  14      468.29      452.55     27.39 o 
   6   6  14        1.32       22.75     10.28 o 
   7   6  14       60.88       87.96     21.96 o 
   8   6  14      303.82      299.76     26.96 o 
   9   6  14       92.07      111.54     27.21 o 
  10   6  14      127.48      107.64     19.62 o 
  -7   7  14       50.44       74.64     16.71 o 
  -6   7  14       42.00       59.64     14.12 o 
  -5   7  14       60.25       33.03     17.24 o 
  -4   7  14       33.60       28.95     12.67 o 
  -3   7  14      164.18      178.02     20.33 o 
  -2   7  14      450.41      405.43     29.37 o 
  -1   7  14        0.31       18.19      9.69 o 
   0   7  14      779.31      791.98     33.43 o 
   1   7  14      368.72      352.03     23.81 o 
   2   7  14     1244.56     1130.38     39.24 o 
   3   7  14      346.91      378.49     23.97 o 
   4   7  14       17.74       24.79     10.57 o 
   5   7  14      890.08      816.17     35.40 o 
   6   7  14       31.29       55.68     13.43 o 
   7   7  14       21.16       34.76     12.00 o 
   8   7  14      210.84      187.32     23.34 o 
   9   7  14       41.74       52.15     14.39 o 
  -6   8  14       33.19       33.45     21.02 o 
  -5   8  14       25.52       18.04     19.80 o 
  -4   8  14      139.55      133.94     19.04 o 
  -3   8  14       64.67       82.10     30.04 o 
  -2   8  14     1017.54     1091.35     42.87 o 
  -1   8  14       86.49      103.11     21.02 o 
   0   8  14      386.65      415.49     36.24 o 
   1   8  14       12.91       32.20     11.26 o 
   2   8  14      277.89      250.85     22.17 o 
   3   8  14        7.28       11.64     10.24 o 
   4   8  14      123.78      181.87     30.98 o 
   5   8  14      245.85      234.40     35.03 o 
   6   8  14       40.02       45.13     13.53 o 
   7   8  14      332.51      307.16     27.31 o 
   8   8  14        9.26        6.03     11.16 o 
   9   8  14        1.13       10.90     12.26 o 
  -4   9  14        6.65       16.03     16.44 o 
  -3   9  14       22.77       32.56     12.92 o 
  -2   9  14        0.30       -2.07      9.42 o 
  -1   9  14      430.77      450.01     31.20 o 
   0   9  14       62.88       57.35     14.80 o 
   1   9  14        2.04        1.87     15.49 o 
   2   9  14      291.48      328.00     25.77 o 
   3   9  14       18.77       27.20     11.50 o 
   4   9  14        2.26       19.40     17.24 o 
   5   9  14       13.68       25.33     18.05 o 
   6   9  14       18.95       13.20     16.97 o 
   7   9  14      278.55      328.71     43.65 o 
   8   9  14       45.72       60.49     21.02 o 
  -3  10  14       18.94       18.76     13.42 o 
  -2  10  14      220.89      231.47     26.00 o 
  -1  10  14       96.79      128.60     29.77 o 
   0  10  14       71.03      109.12     18.19 o 
   1  10  14       17.39       31.99     14.95 o 
   2  10  14        3.65        9.10     10.08 o 
   3  10  14      122.47      143.88     29.91 o 
   4  10  14      646.36      585.74     54.42 o 
   5  10  14      328.70      314.16     43.11 o 
   6  10  14       77.97      109.66     26.94 o 
   0  11  14       97.21       73.20     33.68 o 
   1  11  14        6.17        4.16     24.92 o 
   2  11  14        4.55        7.19     12.23 o 
   3  11  14      186.02      209.89     39.61 o 
   4  11  14        9.81       37.18     19.94 o 
  -3  -9  15       33.69       48.66     14.08 o 
  -2  -9  15       76.98       87.30     25.33 o 
  -1  -9  15      226.63      252.19     37.99 o 
   0  -9  15       43.16       47.96     21.02 o 
   1  -9  15        8.67       23.44     17.51 o 
  -6  -8  15        4.56       21.76     11.45 o 
  -5  -8  15        7.45        7.57     10.38 o 
  -4  -8  15        3.22       -9.16      9.58 o 
  -3  -8  15        0.42       -0.36     12.66 o 
  -2  -8  15        2.76       13.16      9.70 o 
  -1  -8  15       29.28       49.76     13.13 o 
   0  -8  15      107.23      138.64     18.64 o 
   1  -8  15       14.31        6.20     15.90 o 
   2  -8  15      195.85      229.55     35.83 o 
   3  -8  15       45.41       70.05     22.90 o 
  -7  -7  15       20.20       46.61     21.29 o 
  -6  -7  15       68.08       89.80     16.64 o 
  -5  -7  15     1346.93     1384.54     50.82 o 
  -4  -7  15      309.14      317.02     27.31 o 
  -3  -7  15        5.99       21.79     10.20 o 
  -2  -7  15       52.07       61.68     18.19 o 
  -1  -7  15      842.85      823.84     37.77 o 
   0  -7  15      111.91      140.18     32.20 o 
   1  -7  15      356.75      335.67     37.05 o 
   2  -7  15       10.89       33.48     10.35 o 
   3  -7  15        2.82        4.31     14.01 o 
   4  -7  15       18.66       31.79     16.70 o 
   5  -7  15      161.44      210.16     32.87 o 
  -8  -6  15       22.16       52.00     21.55 o 
  -7  -6  15       17.14       32.33     18.05 o 
  -6  -6  15      183.22      258.82     43.65 o 
  -5  -6  15        4.63        7.89      9.24 o 
  -4  -6  15      273.39      246.03     31.25 o 
  -3  -6  15       28.72       34.86     14.68 o 
  -2  -6  15      228.75      283.82     24.57 o 
  -1  -6  15        6.30       11.68      8.80 o 
   0  -6  15        4.19       17.35      9.16 o 
   1  -6  15       27.47       28.67     10.03 o 
   2  -6  15      380.71      415.45     27.61 o 
   3  -6  15      131.42      132.19     24.92 o 
   4  -6  15       17.87       47.08     17.24 o 
   5  -6  15       64.41       89.45     21.82 o 
   6  -6  15        1.81       24.79     15.36 o 
  -8  -5  15      518.04      491.44     50.92 o 
  -7  -5  15       47.87       41.49     17.51 o 
  -6  -5  15      142.73      176.71     26.27 o 
  -5  -5  15        4.98       17.67     10.92 o 
  -4  -5  15     1565.29     1515.97     50.62 o 
  -3  -5  15     2699.77     2665.75     69.39 o 
  -2  -5  15       27.74       33.90     11.09 o 
  -1  -5  15      119.39      112.46     15.80 o 
   0  -5  15     1089.59     1188.59     91.47 o 
   1  -5  15     1010.96      940.35     37.11 o 
   2  -5  15      273.18      266.57     22.48 o 
   3  -5  15      364.02      353.98     29.77 o 
   4  -5  15      106.57      106.94     15.31 o 
   5  -5  15        3.02       12.51      9.43 o 
   6  -5  15       89.62      109.66     15.97 o 
  -9  -4  15       37.26       30.72     20.21 o 
  -8  -4  15       23.59       32.87     18.59 o 
  -7  -4  15       25.49       19.06     15.49 o 
  -6  -4  15      152.80      156.07     22.63 o 
  -5  -4  15      545.10      523.57     37.18 o 
  -4  -4  15      539.29      444.85     28.04 o 
  -3  -4  15      246.47      260.47     22.57 o 
  -2  -4  15     3452.06     3186.53    199.24 o 
  -1  -4  15      144.06      134.45     16.84 o 
   0  -4  15       54.80       42.14     11.35 o 
   1  -4  15      141.06      157.82     32.20 o 
   2  -4  15     1202.55     1080.91     39.41 o 
   3  -4  15       41.45       60.78     15.22 o 
   4  -4  15      291.45      320.62     23.62 o 
   5  -4  15       26.55       23.84     11.99 o 
   6  -4  15      185.75      205.69     20.18 o 
   7  -4  15      208.30      289.10     35.83 o 
  -9  -3  15        1.14       17.51     15.63 o 
  -8  -3  15      307.91      407.11     44.99 o 
  -7  -3  15        0.40      -11.61      8.01 o 
  -6  -3  15      954.65      921.33     41.36 o 
  -5  -3  15      876.35      855.83     36.44 o 
  -4  -3  15      249.85      293.34     37.32 o 
  -3  -3  15      175.98      212.44     48.36 o 
  -2  -3  15     2828.76     2705.36     66.96 o 
  -1  -3  15     1330.03     1354.61     66.68 o 
   0  -3  15      874.57      940.05     35.71 o 
   1  -3  15     1510.78     1504.51     46.10 o 
   2  -3  15     2409.48     2413.11     61.61 o 
   3  -3  15     1092.31     1078.53     41.90 o 
   4  -3  15      129.51      151.63     17.24 o 
   5  -3  15       10.63       24.73     10.13 o 
   6  -3  15       19.28       18.19     13.61 o 
   7  -3  15      192.02      225.24     32.60 o 
   8  -3  15       14.39       44.19     16.44 o 
  -9  -2  15      165.70      164.89     31.79 o 
  -8  -2  15       20.17       33.14     17.24 o 
  -7  -2  15        5.73        4.89     13.61 o 
  -6  -2  15       91.91       87.54     16.30 o 
  -5  -2  15       67.51       49.04     12.48 o 
  -4  -2  15     2518.81     2555.31     65.44 o 
  -3  -2  15       15.51       15.53     13.88 o 
  -2  -2  15      237.24      234.23     19.90 o 
  -1  -2  15        5.78       -9.86     13.47 o 
   0  -2  15      693.60      655.18     28.84 o 
   1  -2  15      466.92      477.20     24.58 o 
   2  -2  15      260.66      273.28     20.81 o 
   3  -2  15     1489.76     1653.39     48.17 o 
   4  -2  15      285.11      234.52     26.27 o 
   5  -2  15      356.05      369.77     55.10 o 
   6  -2  15     1124.47     1096.85     59.54 o 
   7  -2  15       42.36       85.95     19.67 o 
   8  -2  15        2.23       19.13     15.36 o 
   9  -2  15      200.14      283.71     38.26 o 
  -9  -1  15      135.76      135.79     27.48 o 
  -8  -1  15      124.53      111.03     17.04 o 
  -7  -1  15      343.89      388.07     27.58 o 
  -6  -1  15      314.55      306.42     24.18 o 
  -5  -1  15       72.98       78.93     13.89 o 
  -4  -1  15     3969.57     4057.71     88.11 o 
  -3  -1  15      130.96      132.95     20.21 o 
  -2  -1  15     1689.75     1588.82     47.82 o 
  -1  -1  15        3.84       15.93      8.46 o 
   0  -1  15     1593.22     1552.46     65.20 o 
   1  -1  15       80.20       81.55     13.24 o 
   2  -1  15     1435.42     1419.60     43.13 o 
   3  -1  15     1154.53     1134.59     75.84 o 
   4  -1  15     3843.85     3676.63     79.42 o 
   5  -1  15      691.46      704.48     29.82 o 
   6  -1  15      213.33      278.59     33.68 o 
   7  -1  15      536.10      669.54     47.69 o 
   8  -1  15        7.03       50.11     18.05 o 
   9  -1  15        8.22       34.76     16.97 o 
  -9   0  15       34.08       64.93     20.48 o 
  -8   0  15       47.92       46.65     12.56 o 
  -7   0  15      654.42      611.88     30.95 o 
  -6   0  15        4.82        1.27      9.70 o 
  -5   0  15     1738.10     1548.01     48.09 o 
  -4   0  15        0.69        2.79      7.64 o 
  -3   0  15      162.81      177.30     17.83 o 
  -2   0  15      189.96      201.53     21.55 o 
  -1   0  15     2317.62     2455.59     84.60 o 
   0   0  15       84.00       78.43     12.73 o 
   1   0  15      186.33      138.19     22.09 o 
   2   0  15     1396.91     1352.49     47.96 o 
   3   0  15      682.54      683.50     28.48 o 
   4   0  15      352.17      372.10     33.54 o 
   5   0  15       18.89       31.39      9.77 o 
   6   0  15        6.15        0.27     11.32 o 
   7   0  15      451.24      500.99     27.70 o 
   8   0  15      375.71      437.47     29.14 o 
   9   0  15       21.62       25.91     10.40 o 
  10   0  15       24.27       28.69     11.47 o 
  -8   1  15        9.33       34.56     11.11 o 
  -7   1  15     1473.78     1469.63     48.57 o 
  -6   1  15      125.55      125.67     30.85 o 
  -5   1  15     1747.31     1867.62     53.23 o 
  -4   1  15      464.28      443.76     24.77 o 
  -3   1  15      416.12      412.09     24.16 o 
  -2   1  15     1476.90     1333.10     41.40 o 
  -1   1  15        5.41       22.84     23.17 o 
   0   1  15     3260.76     2927.63    260.54 o 
   1   1  15        3.67        8.63      6.36 o 
   2   1  15     4510.94     4497.09     96.46 o 
   3   1  15      129.76      151.25     15.87 o 
   4   1  15     3250.84     3331.71     57.57 o 
   5   1  15      234.62      252.59     18.51 o 
   6   1  15      456.37      480.03     32.47 o 
   7   1  15      564.66      588.19     39.88 o 
   8   1  15      324.47      379.23     27.74 o 
   9   1  15        5.88       20.59     13.07 o 
  10   1  15        4.07       12.85     10.32 o 
  -8   2  15      187.30      209.62     32.87 o 
  -7   2  15       35.66       76.52     20.75 o 
  -6   2  15      770.07      745.46     32.33 o 
  -5   2  15      170.68      205.60     19.21 o 
  -4   2  15       15.10       34.48      9.71 o 
  -3   2  15      273.13      303.31     30.04 o 
  -2   2  15      389.05      372.31     21.44 o 
  -1   2  15     3459.93     3579.13     84.06 o 
   0   2  15       29.68       33.76      9.14 o 
   1   2  15      684.95      754.43     55.91 o 
   2   2  15        6.57        3.18      6.05 o 
   3   2  15      364.99      332.87     15.48 o 
   4   2  15     2413.59     2398.61     46.06 o 
   5   2  15       72.14       97.45     14.57 o 
   6   2  15      315.51      324.84     23.85 o 
   7   2  15       11.51       14.81      9.47 o 
   8   2  15       86.75       98.98     16.09 o 
   9   2  15      860.28      837.50     38.80 o 
  10   2  15      104.35      185.17     22.99 o 
  -8   3  15        0.15      -15.36     12.39 o 
  -7   3  15      307.44      248.15     34.22 o 
  -6   3  15       36.15       39.07     17.78 o 
  -5   3  15     1269.16     1320.21     65.47 o 
  -4   3  15      271.33      283.51     24.79 o 
  -3   3  15    11074.20    11797.89    155.53 o 
  -2   3  15      127.32      138.45     11.59 o 
  -1   3  15     1113.89     1128.13     27.74 o 
   0   3  15     2512.80     2533.08     45.93 o 
   1   3  15      130.07      114.16     10.97 o 
   2   3  15     1009.36      924.51     41.07 o 
   3   3  15       32.90       33.02      7.13 o 
   4   3  15     2087.18     2211.11     44.10 o 
   5   3  15       29.46       18.60      8.46 o 
   6   3  15      866.58      857.73     48.63 o 
   7   3  15        1.47        1.00      8.28 o 
   8   3  15      449.17      436.63     30.64 o 
   9   3  15      240.61      194.09     22.74 o 
  10   3  15      233.80      283.34     55.10 o 
  -8   4  15      146.90      151.15     29.64 o 
  -7   4  15        2.22       16.97     15.63 o 
  -6   4  15       58.24       69.88     14.50 o 
  -5   4  15      907.03      921.94     36.78 o 
  -4   4  15      995.62      982.21     36.67 o 
  -3   4  15      278.51      260.24     20.24 o 
  -2   4  15       97.45       95.16     10.58 o 
  -1   4  15        6.35       12.26      8.73 o 
   0   4  15        7.28        3.19      5.31 o 
   1   4  15     3854.25     3847.58     62.96 o 
   2   4  15      303.07      306.97     18.12 o 
   3   4  15      380.32      370.98     17.35 o 
   4   4  15       59.11       59.87      9.37 o 
   5   4  15       81.93       76.10     13.23 o 
   6   4  15      444.80      479.12     28.59 o 
   7   4  15      573.97      553.14     41.90 o 
   8   4  15       22.61       31.47     11.20 o 
   9   4  15       54.78       25.37     12.09 o 
  10   4  15       16.91       54.80     14.56 o 
  -8   5  15       33.58       35.56     19.13 o 
  -7   5  15      169.93      200.42     22.58 o 
  -6   5  15        2.95        6.47      9.34 o 
  -5   5  15      221.62      247.52     29.77 o 
  -4   5  15      217.86      257.83     22.33 o 
  -3   5  15     2590.35     2532.78     64.12 o 
  -2   5  15       17.29       18.86      9.14 o 
  -1   5  15     5916.80     6195.72    114.72 o 
   0   5  15       46.61       51.63      8.63 o 
   1   5  15     6727.97     6802.87     98.59 o 
   2   5  15     1323.07     1241.18     31.15 o 
   3   5  15     1372.74     1374.45     33.50 o 
   4   5  15      416.86      425.20     18.87 o 
   5   5  15       28.99       19.05      9.17 o 
   6   5  15      188.18      220.34     27.62 o 
   7   5  15       31.48       33.19     11.81 o 
   8   5  15      394.77      417.63     40.15 o 
   9   5  15        1.76       16.96     11.35 o 
  10   5  15      168.99      169.03     22.55 o 
  -7   6  15       28.65       40.85     12.00 o 
  -6   6  15       14.52       57.69     14.68 o 
  -5   6  15       47.47       80.18     18.73 o 
  -4   6  15       10.65       12.57     10.76 o 
  -3   6  15     2397.09     2204.38    124.75 o 
  -2   6  15      114.83       96.89     15.42 o 
  -1   6  15      103.91      148.18     29.23 o 
   0   6  15       31.34       21.63     10.09 o 
   1   6  15      232.88      238.60     19.88 o 
   2   6  15      605.26      606.06     26.11 o 
   3   6  15     1364.22     1289.12     32.75 o 
   4   6  15       11.26        4.99      8.13 o 
   5   6  15      119.97      119.88     16.95 o 
   6   6  15       48.03       43.75     12.73 o 
   7   6  15      523.63      541.68     33.09 o 
   8   6  15        6.93       21.69     12.39 o 
   9   6  15       44.86       30.13     24.92 o 
  -6   7  15       10.42       11.67     12.18 o 
  -5   7  15      150.23      161.44     20.86 o 
  -4   7  15       16.73       45.08     12.70 o 
  -3   7  15      407.31      391.61     27.72 o 
  -2   7  15      163.98      164.61     19.43 o 
  -1   7  15     2474.31     2452.05     64.95 o 
   0   7  15      109.78      127.45     16.82 o 
   1   7  15     2059.31     1920.65     54.49 o 
   2   7  15        4.09       -2.17      8.10 o 
   3   7  15     3512.49     3503.40     85.54 o 
   4   7  15      621.72      650.51     31.14 o 
   5   7  15     2356.37     2326.48     63.61 o 
   6   7  15        3.55        3.20      9.86 o 
   7   7  15      233.91      222.22     23.33 o 
   8   7  15      392.57      414.84     32.20 o 
   9   7  15       42.08       57.45     16.57 o 
  -5   8  15       29.00       63.53     35.43 o 
  -4   8  15       12.68       14.20     13.47 o 
  -3   8  15       53.08       73.27     14.42 o 
  -2   8  15       20.28       26.62     11.90 o 
  -1   8  15      951.25      913.93     38.77 o 
   0   8  15      758.90      760.40     57.39 o 
   1   8  15       20.18       26.96     11.13 o 
   2   8  15       89.17       92.23     15.36 o 
   3   8  15        3.83       11.05     12.66 o 
   4   8  15      438.42      410.88     42.57 o 
   5   8  15      767.84      690.82     54.16 o 
   6   8  15      176.39      215.25     40.28 o 
   7   8  15      275.18      258.87     25.62 o 
   8   8  15       98.03      101.79     18.56 o 
  -4   9  15        0.36       -0.68     11.72 o 
  -3   9  15       47.21       59.45     14.95 o 
  -2   9  15       22.91       32.89     11.96 o 
  -1   9  15      464.74      448.73     31.43 o 
   0   9  15      156.29      167.73     20.77 o 
   1   9  15      577.26      590.23     33.90 o 
   2   9  15        0.49       -9.25      9.30 o 
   3   9  15      908.21      907.71     59.01 o 
   4   9  15      138.17      175.67     32.33 o 
   5   9  15     3769.46     3698.47    135.52 o 
   6   9  15      103.06       90.26     25.87 o 
   7   9  15      303.99      251.38     39.61 o 
  -2  10  15        2.63       11.08     21.69 o 
  -1  10  15       39.72       60.93     15.42 o 
   0  10  15      361.37      432.63     42.17 o 
   1  10  15      375.35      384.51     30.26 o 
   2  10  15      300.00      343.51     28.34 o 
   3  10  15        1.01       26.67     16.17 o 
   4  10  15       77.04       49.31     19.67 o 
   5  10  15        0.77       13.20     16.97 o 
   6  10  15        6.77        1.08     15.36 o 
   1  11  15      474.59      492.47     35.53 o 
   2  11  15       66.23       59.65     16.49 o 
   3  11  15       79.75      100.23     29.37 o 
  -5  -8  16       21.36       29.66     11.96 o 
  -4  -8  16        4.78        3.23      9.72 o 
  -3  -8  16      152.81      168.36     33.81 o 
  -2  -8  16       34.04       55.94     13.90 o 
  -1  -8  16      664.96      687.13     36.66 o 
   0  -8  16      301.18      291.09     26.75 o 
   1  -8  16       24.26       51.73     21.29 o 
   2  -8  16       69.05       75.71     24.25 o 
  -6  -7  16      633.93      634.16     38.12 o 
  -5  -7  16       41.37       65.12     13.69 o 
  -4  -7  16      304.61      314.02     44.59 o 
  -3  -7  16       11.51       13.86     10.19 o 
  -2  -7  16      122.20      152.24     20.10 o 
  -1  -7  16       45.81       71.00     14.06 o 
   0  -7  16        7.42       13.59     12.12 o 
   1  -7  16      115.17      135.11     18.32 o 
   2  -7  16        0.44        3.85      8.80 o 
   3  -7  16       17.55       53.35     19.40 o 
   4  -7  16        0.21       -3.50     14.55 o 
  -7  -6  16      149.31      130.94     28.83 o 
  -6  -6  16      435.82      491.38     46.88 o 
  -5  -6  16       12.60       -3.34     10.51 o 
  -4  -6  16        0.30        1.04      8.99 o 
  -3  -6  16       13.15       27.36     10.54 o 
  -2  -6  16      345.26      314.98     55.37 o 
  -1  -6  16      580.59      593.61     33.77 o 
   0  -6  16       11.11       11.43      9.24 o 
   1  -6  16       28.07       33.56     17.65 o 
   2  -6  16      337.38      345.42     32.60 o 
   3  -6  16       10.31       15.16      9.38 o 
   4  -6  16        3.16        8.66     16.97 o 
   5  -6  16        2.06       37.45     15.90 o 
  -8  -5  16        8.67        7.01     14.28 o 
  -7  -5  16       65.16       84.24     16.10 o 
  -6  -5  16      302.92      359.90     33.41 o 
  -5  -5  16       21.07       26.79     16.70 o 
  -4  -5  16      942.25      957.30     40.55 o 
  -3  -5  16      332.29      348.94     55.10 o 
  -2  -5  16     1351.31     1327.26     46.95 o 
  -1  -5  16       77.84       89.62     15.33 o 
   0  -5  16      318.14      304.17     24.85 o 
   1  -5  16       48.58       62.13     13.41 o 
   2  -5  16       91.75      124.34     16.67 o 
   3  -5  16      166.86      142.60     17.62 o 
   4  -5  16        8.98       -0.32      8.37 o 
   5  -5  16      235.53      275.80     24.00 o 
   6  -5  16       14.27       39.03     11.41 o 
  -8  -4  16      286.29      289.91     40.95 o 
  -7  -4  16       92.25      129.81     38.93 o 
  -6  -4  16        2.57       15.87     10.57 o 
  -5  -4  16      364.80      368.58     27.90 o 
  -4  -4  16      245.52      231.85     22.76 o 
  -3  -4  16      100.66      117.80     19.26 o 
  -2  -4  16     1052.58     1008.89     39.44 o 
  -1  -4  16       67.13       76.74     14.50 o 
   0  -4  16        0.43       -7.18      6.55 o 
   1  -4  16        4.74      -11.22      7.48 o 
   2  -4  16       17.58       31.39     10.48 o 
   3  -4  16       28.34       29.30     10.47 o 
   4  -4  16      289.46      307.88     25.73 o 
   5  -4  16       27.40       49.47     13.61 o 
   6  -4  16       57.59       43.77     12.34 o 
   7  -4  16        1.81        9.43     12.39 o 
  -9  -3  16       12.09       36.37     19.67 o 
  -8  -3  16       49.41       19.67     16.70 o 
  -7  -3  16        0.64        3.66     14.95 o 
  -6  -3  16       27.67       20.96     10.76 o 
  -5  -3  16        6.10       18.34      9.89 o 
  -4  -3  16        2.06        9.00      9.09 o 
  -3  -3  16     1126.53     1118.25     41.52 o 
  -2  -3  16      508.19      484.14     28.39 o 
  -1  -3  16      124.79      129.42     17.39 o 
   0  -3  16     2562.42     2282.10     60.37 o 
   1  -3  16      628.95      610.13     29.52 o 
   2  -3  16      111.30      103.56     15.31 o 
   3  -3  16       46.03       66.14     12.57 o 
   4  -3  16     1043.47     1007.76     38.62 o 
   5  -3  16       75.01       83.79     13.69 o 
   6  -3  16      429.53      478.51     42.84 o 
   7  -3  16      129.99      157.89     28.83 o 
   8  -3  16       18.68       29.64     16.44 o 
  -9  -2  16        2.75      -11.59     12.39 o 
  -8  -2  16      555.63      563.92     49.84 o 
  -7  -2  16      289.16      267.57     25.07 o 
  -6  -2  16      341.91      351.94     27.24 o 
  -5  -2  16        8.65        4.30      8.90 o 
  -4  -2  16       48.80       63.00     19.53 o 
  -3  -2  16       18.66       13.56      9.39 o 
  -2  -2  16       94.04      105.00     15.14 o 
  -1  -2  16     1728.92     1684.52     49.99 o 
   0  -2  16        0.43        3.18     11.18 o 
   1  -2  16      680.18      659.69     30.00 o 
   2  -2  16       97.90       89.79     14.17 o 
   3  -2  16        5.23        7.07      8.38 o 
   4  -2  16       29.33       40.27     11.32 o 
   5  -2  16        1.13        6.99      9.00 o 
   6  -2  16      624.46      658.22     46.61 o 
   7  -2  16      431.04      412.50     42.30 o 
   8  -2  16      249.52      249.76     34.49 o 
  -9  -1  16      162.58      178.63     31.25 o 
  -8  -1  16        2.12       -1.08      9.39 o 
  -7  -1  16       80.82       84.35     20.88 o 
  -6  -1  16       42.18       54.33     12.89 o 
  -5  -1  16       47.35       39.30     11.60 o 
  -4  -1  16      391.73      400.29     26.19 o 
  -3  -1  16      134.81      145.82     17.50 o 
  -2  -1  16     1075.96      994.96     36.96 o 
  -1  -1  16        0.39       -4.70     12.53 o 
   0  -1  16      128.05      140.13     16.44 o 
   1  -1  16        1.13        6.50     10.64 o 
   2  -1  16     2253.91     2251.49     58.66 o 
   3  -1  16     2848.70     2819.83     67.96 o 
   4  -1  16       75.78       92.85     24.79 o 
   5  -1  16        1.19       11.83      8.67 o 
   6  -1  16      781.57      831.46     51.19 o 
   7  -1  16      126.15      137.14     25.60 o 
   8  -1  16       51.51       92.95     21.29 o 
   9  -1  16      224.18      264.31     37.72 o 
  -9   0  16      103.34      116.66     25.60 o 
  -8   0  16        5.40       15.54      9.62 o 
  -7   0  16      101.95      112.27     21.29 o 
  -6   0  16        9.94       24.65     10.09 o 
  -5   0  16      146.22      148.01     18.52 o 
  -4   0  16      664.47      633.21     29.88 o 
  -3   0  16      246.55      239.60     42.97 o 
  -2   0  16      797.80      697.75     30.57 o 
  -1   0  16        6.90       16.71      8.66 o 
   0   0  16      749.36      687.66     40.95 o 
   1   0  16     1415.89     1352.98     42.35 o 
   2   0  16      398.49      396.93     40.82 o 
   3   0  16     1923.64     1760.47     49.65 o 
   4   0  16      161.78      190.42     24.92 o 
   5   0  16       43.41       64.83     12.58 o 
   6   0  16     1126.90     1045.12     58.20 o 
   7   0  16       84.23       81.10     21.02 o 
   8   0  16      212.99      250.30     35.30 o 
   9   0  16       13.52       32.60     17.24 o 
  -8   1  16        3.50       11.32     14.55 o 
  -7   1  16      440.29      484.93     30.20 o 
  -6   1  16       98.30       97.50     15.60 o 
  -5   1  16       16.63       33.00     19.13 o 
  -4   1  16      509.75      489.98     47.29 o 
  -3   1  16      742.72      671.36     29.68 o 
  -2   1  16      202.76      161.98     17.34 o 
  -1   1  16       11.34       22.35      8.95 o 
   0   1  16      830.07      802.70     31.70 o 
   1   1  16      115.96      115.04     18.59 o 
   2   1  16      122.82      135.13     15.70 o 
   3   1  16       12.49       -2.36      6.34 o 
   4   1  16       88.89       74.70     13.74 o 
   5   1  16     3299.82     3265.77    111.81 o 
   6   1  16      293.54      293.14     34.76 o 
   7   1  16      280.27      198.03     31.52 o 
   8   1  16      144.42      151.82     20.75 o 
   9   1  16      142.57      161.20     20.39 o 
  -8   2  16       76.19       75.98     22.36 o 
  -7   2  16        2.30       -9.97     12.12 o 
  -6   2  16      681.91      609.85     31.19 o 
  -5   2  16      151.87      155.28     17.79 o 
  -4   2  16      112.28      139.32     16.71 o 
  -3   2  16      462.05      453.61     38.12 o 
  -2   2  16      777.19      844.56     32.63 o 
  -1   2  16      394.76      305.30     20.98 o 
   0   2  16      787.64      735.41     31.66 o 
   1   2  16       16.90       24.21      8.46 o 
   2   2  16       24.14       26.98      9.30 o 
   3   2  16      326.61      363.55     22.27 o 
   4   2  16     1820.26     1703.73     48.06 o 
   5   2  16      400.23      423.23     25.27 o 
   6   2  16      264.34      290.80     23.58 o 
   7   2  16        7.48        8.24      9.51 o 
   8   2  16        5.69       28.17     10.68 o 
   9   2  16       18.82       20.70     11.11 o 
  10   2  16       59.57       55.34     13.65 o 
  -8   3  16       45.23       49.04     20.21 o 
  -7   3  16      378.26      384.48     42.30 o 
  -6   3  16       83.14      105.62     24.25 o 
  -5   3  16      586.26      498.99     44.46 o 
  -4   3  16      422.50      372.97     28.42 o 
  -3   3  16      325.19      315.57     22.20 o 
  -2   3  16      664.94      656.15     28.52 o 
  -1   3  16      307.61      291.50     35.16 o 
   0   3  16      222.98      200.18     17.94 o 
   1   3  16       80.33       70.97      8.76 o 
   2   3  16     2217.69     2004.52     76.85 o 
   3   3  16     1274.66     1238.25     30.90 o 
   4   3  16       95.53       96.61     10.92 o 
   5   3  16      212.27      197.89     34.62 o 
   6   3  16      686.66      679.03     40.68 o 
   7   3  16      403.53      409.46     28.15 o 
   8   3  16        0.21        3.13      9.84 o 
   9   3  16      123.46      107.61     19.17 o 
  10   3  16      140.11      146.54     21.05 o 
  -8   4  16       51.81       44.19     21.02 o 
  -7   4  16      105.45      185.64     31.25 o 
  -6   4  16       91.53       98.88     24.52 o 
  -5   4  16       52.10       49.58     18.59 o 
  -4   4  16        1.20       23.71     15.63 o 
  -3   4  16       26.60       31.52     16.97 o 
  -2   4  16        0.03        0.75      5.98 o 
  -1   4  16        2.05       -0.87      5.81 o 
   0   4  16      959.59      947.21     26.45 o 
   1   4  16       98.12       93.94     15.14 o 
   2   4  16       42.55       44.84      8.11 o 
   3   4  16     1025.37      918.54     26.43 o 
   4   4  16       43.14       54.21     10.24 o 
   5   4  16       35.95       41.91     10.80 o 
   6   4  16      465.24      367.94     25.80 o 
   7   4  16     1101.34     1099.44     42.99 o 
   8   4  16       20.47       31.26     12.35 o 
   9   4  16      244.60      297.31     28.62 o 
  -7   5  16       43.52       82.18     23.44 o 
  -6   5  16        2.91       16.70     14.28 o 
  -5   5  16       47.13       65.20     13.69 o 
  -4   5  16        8.27       16.97     10.42 o 
  -3   5  16      179.31      184.03     19.22 o 
  -2   5  16      130.32      164.39     17.35 o 
  -1   5  16       30.72       53.01     11.78 o 
   0   5  16     1668.98     1568.44     36.30 o 
   1   5  16      948.80      934.79     27.15 o 
   2   5  16       54.72       72.46     10.99 o 
   3   5  16        3.00       14.17      6.34 o 
   4   5  16       66.44       68.57     12.47 o 
   5   5  16      929.16      918.60     36.39 o 
   6   5  16       37.44       35.59     12.20 o 
   7   5  16       78.87       61.77     14.44 o 
   8   5  16      400.69      353.96     33.01 o 
   9   5  16      144.29      139.18     20.53 o 
  -7   6  16      293.69      281.55     40.95 o 
  -6   6  16       33.73       29.02     27.21 o 
  -5   6  16      519.14      691.92     47.15 o 
  -4   6  16       81.67      151.60     41.49 o 
  -3   6  16       86.17       83.42     14.76 o 
  -2   6  16        3.69       15.90     16.44 o 
  -1   6  16      321.27      356.86     26.13 o 
   0   6  16      154.07      166.02     17.79 o 
   1   6  16      914.33      862.72     33.70 o 
   2   6  16       17.10       21.09      7.21 o 
   3   6  16      238.71      234.59     15.93 o 
   4   6  16        9.96        8.65      8.76 o 
   5   6  16       32.76       36.22     19.53 o 
   6   6  16        8.47       -6.51      9.38 o 
   7   6  16       65.37       66.92     14.96 o 
   8   6  16       39.07       40.24     13.85 o 
   9   6  16      344.12      362.96     31.70 o 
  -6   7  16       10.49       15.22     16.57 o 
  -5   7  16      480.47      477.54     33.15 o 
  -4   7  16       54.76       94.42     16.22 o 
  -3   7  16      354.04      408.91     66.82 o 
  -2   7  16        4.27        5.00     15.63 o 
  -1   7  16      257.54      228.38     21.71 o 
   0   7  16       32.35       67.77     22.63 o 
   1   7  16       39.86       41.34     11.99 o 
   2   7  16     2001.28     1901.36     54.39 o 
   3   7  16        4.38       -0.30     19.13 o 
   4   7  16      170.53      188.92     26.67 o 
   5   7  16       92.90      121.34     17.37 o 
   6   7  16      218.91      199.69     28.83 o 
   7   7  16      312.94      304.42     27.40 o 
   8   7  16       15.13       18.41     11.96 o 
  -5   8  16      129.19      169.11     29.50 o 
  -4   8  16       78.55       89.20     16.82 o 
  -3   8  16      375.85      447.61     31.41 o 
  -2   8  16       40.09       50.93     12.81 o 
  -1   8  16      595.02      551.34     32.68 o 
   0   8  16      764.78      804.06     79.75 o 
   1   8  16        6.83        7.52      9.24 o 
   2   8  16      105.29      126.61     18.73 o 
   3   8  16        3.57        3.70      9.31 o 
   4   8  16       67.03       81.91     21.82 o 
   5   8  16       68.99       93.22     23.71 o 
   6   8  16        2.50        7.55     10.36 o 
   7   8  16        1.36        6.03     10.85 o 
   8   8  16       19.97       45.42     16.03 o 
  -4   9  16        3.04       22.67     12.01 o 
  -3   9  16        0.08      -12.16      9.36 o 
  -2   9  16      113.80      172.56     21.85 o 
  -1   9  16        0.07       11.31     11.05 o 
   0   9  16       13.10       31.62     17.51 o 
   1   9  16       47.13       38.76     12.54 o 
   2   9  16       97.54      121.46     17.45 o 
   3   9  16       20.79       38.80     17.51 o 
   4   9  16      361.57      362.11     43.65 o 
   5   9  16      108.08      129.06     28.56 o 
   6   9  16       54.69      105.89     25.33 o 
   7   9  16      134.07      143.88     30.72 o 
  -2  10  16        1.75       23.38     16.17 o 
  -1  10  16      407.40      415.02     32.58 o 
   0  10  16       22.16       37.32     13.04 o 
   1  10  16       34.32       47.28     14.15 o 
   2  10  16      532.36      580.08     52.81 o 
   3  10  16        3.37       26.13     18.59 o 
   4  10  16      131.00      184.83     34.49 o 
   5  10  16       18.90       43.11     19.67 o 
  -4  -8  17       30.19       41.12     13.24 o 
  -3  -8  17       18.26        1.23     10.84 o 
  -2  -8  17        3.68        4.27     10.00 o 
  -1  -8  17       61.29       88.64     16.70 o 
   0  -8  17       18.03       37.38     16.44 o 
   1  -8  17        6.09       24.52     17.78 o 
  -5  -7  17      342.30      342.76     30.12 o 
  -4  -7  17      193.97      203.53     24.66 o 
  -3  -7  17      181.47      191.12     31.39 o 
  -2  -7  17      244.25      274.45     25.94 o 
  -1  -7  17       44.12       26.44     10.93 o 
   0  -7  17     1158.74     1132.53     51.06 o 
   1  -7  17        1.62        9.87      9.95 o 
   2  -7  17       52.13       79.87     15.76 o 
   3  -7  17        0.06       16.97     17.24 o 
  -7  -6  17        2.52       -1.89     15.09 o 
  -6  -6  17       31.05       23.77     13.07 o 
  -5  -6  17      525.19      583.62     52.40 o 
  -4  -6  17        0.68       13.34     10.65 o 
  -3  -6  17       62.39       77.45     16.00 o 
  -2  -6  17       67.21       75.34     14.87 o 
  -1  -6  17       25.11       50.38     12.24 o 
   0  -6  17      121.91      135.95     18.84 o 
   1  -6  17     1017.04      945.44     40.93 o 
   2  -6  17      110.18       96.76     17.78 o 
   3  -6  17       37.52       31.90     11.74 o 
   4  -6  17       86.69       78.86     14.93 o 
   5  -6  17       13.23       30.72     16.70 o 
  -7  -5  17      128.11      150.73     20.77 o 
  -6  -5  17       51.13       92.56     16.08 o 
  -5  -5  17      338.21      387.26     59.14 o 
  -4  -5  17        4.07       33.88     11.11 o 
  -3  -5  17      758.92      764.53     42.97 o 
  -2  -5  17     1063.96     1024.30     41.62 o 
  -1  -5  17       40.36       54.15     12.92 o 
   0  -5  17      184.69      181.98     20.86 o 
   1  -5  17      425.72      362.56     27.11 o 
   2  -5  17      920.15      922.64     38.92 o 
   3  -5  17       11.69       21.62     10.42 o 
   4  -5  17        1.29        3.73      9.23 o 
   5  -5  17       22.34       29.11     20.88 o 
   6  -5  17      208.01      236.34     23.59 o 
  -8  -4  17       10.38       22.09     18.59 o 
  -7  -4  17        0.49        8.05     10.09 o 
  -6  -4  17      116.19       95.91     16.27 o 
  -5  -4  17        3.43       25.27     10.73 o 
  -4  -4  17      862.03      793.51     62.91 o 
  -3  -4  17      848.03      788.99     52.00 o 
  -2  -4  17       84.25       72.40     22.77 o 
  -1  -4  17      557.41      543.77     30.19 o 
   0  -4  17       42.49       46.98     16.03 o 
   1  -4  17      185.68      187.52     20.19 o 
   2  -4  17       67.93       68.58     16.30 o 
   3  -4  17      402.74      464.41     29.05 o 
   4  -4  17      152.68      160.51     19.05 o 
   5  -4  17      160.14      151.47     24.79 o 
   6  -4  17       29.96       66.82     19.40 o 
   7  -4  17        0.51        7.01     12.66 o 
  -8  -3  17      169.66      182.14     32.87 o 
  -7  -3  17     1562.57     1588.52     55.57 o 
  -6  -3  17       39.26       46.89     12.70 o 
  -5  -3  17       57.33       72.90     14.23 o 
  -4  -3  17       12.89        3.93     11.85 o 
  -3  -3  17      126.29      146.44     18.84 o 
  -2  -3  17      612.08      602.48     30.48 o 
  -1  -3  17     2697.86     2679.17     69.62 o 
   0  -3  17       18.82       21.81      9.45 o 
   1  -3  17       44.60       48.73     11.69 o 
   2  -3  17      478.58      500.88     30.72 o 
   3  -3  17      818.86      746.24     49.98 o 
   4  -3  17      600.31      563.97     29.14 o 
   5  -3  17        8.55       13.43     12.80 o 
   6  -3  17        0.69       22.36     14.01 o 
   7  -3  17        0.53       38.53     15.63 o 
   8  -3  17      220.04      280.75     37.99 o 
  -8  -2  17        2.67       12.12     13.47 o 
  -7  -2  17        3.14       12.24     10.37 o 
  -6  -2  17      473.37      438.46     37.45 o 
  -5  -2  17      168.44      196.97     21.72 o 
  -4  -2  17      127.25      111.60     17.51 o 
  -3  -2  17      169.24      170.85     20.00 o 
  -2  -2  17      137.54      114.68     20.75 o 
  -1  -2  17       22.23       19.74     10.38 o 
   0  -2  17        7.71       10.97     13.88 o 
   1  -2  17     2130.80     2169.59     60.35 o 
   2  -2  17      142.91      139.98     17.43 o 
   3  -2  17      495.72      513.67     34.49 o 
   4  -2  17      115.13      153.83     18.37 o 
   5  -2  17      755.01      771.09     33.78 o 
   6  -2  17       22.61       37.99     18.05 o 
   7  -2  17        2.72       -6.47     11.85 o 
   8  -2  17       37.12       31.79     15.36 o 
  -9  -1  17      131.85      123.94     28.02 o 
  -8  -1  17       30.08       23.79     11.66 o 
  -7  -1  17      481.65      479.77     31.58 o 
  -6  -1  17        1.23        7.98     10.37 o 
  -5  -1  17     2674.10     2566.27    115.18 o 
  -4  -1  17        4.58       -6.19      7.70 o 
  -3  -1  17       10.64       -5.74      8.76 o 
  -2  -1  17       61.52       63.34     13.11 o 
  -1  -1  17     2422.79     2404.46     96.32 o 
   0  -1  17      114.32      124.59     16.27 o 
   1  -1  17     1188.40     1295.81     42.85 o 
   2  -1  17      190.06      177.28     18.67 o 
   3  -1  17      148.95      159.92     18.48 o 
   4  -1  17      971.41      877.53     42.03 o 
   5  -1  17     1391.49     1408.90     46.61 o 
   6  -1  17      251.44      227.40     33.41 o 
   7  -1  17       14.22       49.58     18.05 o 
   8  -1  17       34.74       60.08     18.05 o 
   9  -1  17       86.37      120.97     29.10 o 
  -9   0  17      187.02      233.87     36.10 o 
  -8   0  17      393.04      458.33     31.52 o 
  -7   0  17       50.97       36.10     15.63 o 
  -6   0  17      159.47      202.65     22.00 o 
  -5   0  17       14.72       -1.75     10.10 o 
  -4   0  17       77.33       84.91     14.46 o 
  -3   0  17      103.92      114.29     17.11 o 
  -2   0  17     1638.70     1704.02     51.15 o 
  -1   0  17      128.54      133.10     16.77 o 
   0   0  17       45.66       42.96     10.51 o 
   1   0  17       78.56       77.56     13.42 o 
   2   0  17      684.81      684.22     33.14 o 
   3   0  17      695.12      724.31     31.50 o 
   4   0  17       40.28       38.13     20.07 o 
   5   0  17       10.86       16.52      9.24 o 
   6   0  17      182.94      199.92     31.25 o 
   7   0  17      263.47      383.67     41.76 o 
   8   0  17        6.92       27.75     15.63 o 
   9   0  17      115.12      170.01     32.33 o 
  -8   1  17      204.91      237.91     35.30 o 
  -7   1  17       16.67       16.17     10.46 o 
  -6   1  17      190.57      196.95     21.23 o 
  -5   1  17     1091.11     1071.85     41.15 o 
  -4   1  17      157.18      138.21     17.45 o 
  -3   1  17     2029.67     1984.42     55.62 o 
  -2   1  17       24.81       31.08     10.18 o 
  -1   1  17      627.35      556.52     54.69 o 
   0   1  17      232.46      207.08     21.96 o 
   1   1  17     2849.02     2716.74     65.92 o 
   2   1  17      227.32      235.82     20.15 o 
   3   1  17     1522.23     1580.97    107.77 o 
   4   1  17       75.47       77.73     13.52 o 
   5   1  17      350.28      388.25     39.07 o 
   6   1  17     1095.16      960.25     56.31 o 
   7   1  17      113.96      127.98     26.13 o 
   8   1  17      142.31      129.87     26.67 o 
   9   1  17       55.41       76.25     21.82 o 
  -8   2  17      349.62      285.87     38.26 o 
  -7   2  17      240.63      259.46     35.56 o 
  -6   2  17      811.92      915.08     38.29 o 
  -5   2  17       39.93       42.11     11.71 o 
  -4   2  17      131.77      149.41     18.03 o 
  -3   2  17      321.98      313.72     22.90 o 
  -2   2  17     2253.68     2086.41     56.52 o 
  -1   2  17       19.63       12.96     18.99 o 
   0   2  17      924.22      889.84     34.19 o 
   1   2  17        0.13        3.65      7.52 o 
   2   2  17      212.15      199.37     18.57 o 
   3   2  17      504.84      532.61     26.37 o 
   4   2  17     2107.96     1917.23     52.90 o 
   5   2  17      201.59      232.52     31.52 o 
   6   2  17       14.24       13.47     14.82 o 
   7   2  17      121.59       86.76     24.52 o 
   8   2  17        8.45       18.05     14.55 o 
   9   2  17      346.90      372.35     44.46 o 
  -8   3  17      362.41      384.21     44.46 o 
  -7   3  17       15.27       38.80     19.94 o 
  -6   3  17      508.18      599.21     49.31 o 
  -5   3  17       40.28       53.62     19.40 o 
  -4   3  17      865.48      885.14     35.60 o 
  -3   3  17      460.51      461.67     44.59 o 
  -2   3  17      685.10      630.44     29.08 o 
  -1   3  17     4974.76     4775.42     97.07 o 
   0   3  17       69.21       53.50     11.35 o 
   1   3  17     1514.80     1366.17     42.54 o 
   2   3  17        4.15       10.23      7.61 o 
   3   3  17      794.62      825.21     38.12 o 
   4   3  17       88.83       89.29     13.70 o 
   5   3  17      232.22      244.34     38.39 o 
   6   3  17       10.08       16.32      9.76 o 
   7   3  17      864.99      829.38     44.73 o 
   8   3  17        0.02        0.76      9.55 o 
   9   3  17       59.11       54.89     15.05 o 
  -7   4  17       20.47       21.29     18.05 o 
  -6   4  17      288.48      250.30     37.18 o 
  -5   4  17       15.90       38.53     18.32 o 
  -4   4  17     1639.64     1523.63     74.36 o 
  -3   4  17       31.39       31.52     16.17 o 
  -2   4  17      368.97      334.16     22.85 o 
  -1   4  17        6.54       -1.04      7.80 o 
   0   4  17     3183.75     3317.01     74.71 o 
   1   4  17      141.06      129.61     15.59 o 
   2   4  17     3092.28     2952.81     66.52 o 
   3   4  17     1033.16     1092.78     30.06 o 
   4   4  17       37.01       49.35      8.37 o 
   5   4  17      133.82      163.18     18.30 o 
   6   4  17      564.06      558.87     30.23 o 
   7   4  17        2.70        0.21      9.13 o 
   8   4  17        0.41       -2.81      8.73 o 
   9   4  17      344.61      328.15     29.89 o 
  -7   5  17       25.77       51.19     19.40 o 
  -6   5  17      364.99      372.89     43.92 o 
  -5   5  17       59.58       57.12     21.29 o 
  -4   5  17     1462.55     1342.30     71.13 o 
  -3   5  17        6.85        8.62     14.01 o 
  -2   5  17       30.24       39.07     16.44 o 
  -1   5  17      909.88      865.44     33.71 o 
   0   5  17      732.88      808.94     30.83 o 
   1   5  17     2511.16     2437.31     95.25 o 
   2   5  17     1351.33     1299.06     41.40 o 
   3   5  17      810.25      723.06     26.59 o 
   4   5  17        2.98        3.26     11.85 o 
   5   5  17      404.10      362.93     27.89 o 
   6   5  17        9.94       20.01     10.42 o 
   7   5  17      491.37      491.23     32.17 o 
   8   5  17       29.00       49.16     13.79 o 
   9   5  17      463.88      441.21     34.08 o 
  -6   6  17       63.98       62.78     23.44 o 
  -5   6  17       17.07       39.07     16.44 o 
  -4   6  17       65.62       71.13     23.17 o 
  -3   6  17       74.04       80.40     14.63 o 
  -2   6  17     1182.87     1206.12     42.89 o 
  -1   6  17      236.24      242.24     20.91 o 
   0   6  17      214.23      256.01     21.40 o 
   1   6  17       90.70       77.96     17.11 o 
   2   6  17     2088.41     2168.08     47.44 o 
   3   6  17       47.63       45.29     13.20 o 
   4   6  17     1524.52     1446.62     46.96 o 
   5   6  17      161.50      198.76     21.04 o 
   6   6  17      542.93      560.30     33.05 o 
   7   6  17        3.45       11.55     10.87 o 
   8   6  17       58.71       55.12     14.46 o 
   9   6  17       11.08        8.49     11.11 o 
  -5   7  17       12.82       20.65     11.24 o 
  -4   7  17      434.86      445.63     30.92 o 
  -3   7  17       39.97       44.35     12.36 o 
  -2   7  17      457.02      476.47     29.92 o 
  -1   7  17       73.64       93.92     15.19 o 
   0   7  17      488.85      567.42     29.82 o 
   1   7  17       34.30       38.29     11.79 o 
   2   7  17      561.88      585.54     31.79 o 
   3   7  17     1064.18      959.79     37.88 o 
   4   7  17      578.57      577.09     30.33 o 
   5   7  17      378.39      428.23     28.85 o 
   6   7  17      105.88      149.62     19.23 o 
   7   7  17      411.93      490.33     33.33 o 
   8   7  17       12.35        6.19     11.12 o 
  -4   8  17       64.69       83.34     28.02 o 
  -3   8  17        6.37       32.44     12.31 o 
  -2   8  17       54.55       44.44     12.94 o 
  -1   8  17      261.20      279.88     25.14 o 
   0   8  17      257.89      270.00     24.32 o 
   1   8  17        8.92        1.98      9.70 o 
   2   8  17      236.79      247.19     22.86 o 
   3   8  17      204.96      242.88     22.36 o 
   4   8  17      803.05      809.37     53.08 o 
   5   8  17        1.51       -5.93     13.74 o 
   6   8  17      241.43      269.70     38.26 o 
   7   8  17      239.42      226.17     25.01 o 
  -3   9  17       60.60       66.68     15.70 o 
  -2   9  17      114.38      147.92     38.93 o 
  -1   9  17        1.24       35.07     11.22 o 
   0   9  17      410.39      397.45     30.04 o 
   1   9  17       24.84       61.06     13.81 o 
   2   9  17      266.73      323.33     26.83 o 
   3   9  17      227.98      247.07     35.30 o 
   5   9  17      415.08      451.30     47.69 o 
   6   9  17       81.71       84.60     24.25 o 
  -1  10  17      198.38      259.12     27.17 o 
   0  10  17        3.03       23.64     11.79 o 
   1  10  17      128.14      155.52     21.04 o 
   2  10  17        2.68       29.08     12.45 o 
   3  10  17       26.13       29.10     19.40 o 
   4  10  17       41.42       23.44     19.40 o 
  -4  -7  18      252.98      249.57     26.84 o 
  -3  -7  18       96.37      122.41     18.77 o 
  -2  -7  18      119.45      129.32     19.11 o 
  -1  -7  18        6.57       29.90     11.50 o 
   0  -7  18        2.38       -8.59     14.15 o 
   1  -7  18        8.83        8.77     31.12 o 
   2  -7  18       22.40       49.64     23.98 o 
  -6  -6  18        9.41       18.48     11.62 o 
  -5  -6  18       58.09       68.33     15.52 o 
  -4  -6  18       17.58       31.79     12.57 o 
  -3  -6  18      141.96      200.95     23.53 o 
  -2  -6  18        7.76       21.93     10.37 o 
  -1  -6  18      125.91      169.74     44.46 o 
   0  -6  18        0.33       13.13     10.35 o 
   1  -6  18      386.42      434.00     30.86 o 
   2  -6  18       16.34       30.15     13.61 o 
   3  -6  18       91.19      129.76     18.45 o 
   4  -6  18        0.76       13.37     18.05 o 
  -7  -5  18        0.76       11.86     10.54 o 
  -6  -5  18        9.45       -5.52      9.72 o 
  -5  -5  18       81.79      101.90     17.69 o 
  -4  -5  18       16.67       36.88     12.19 o 
  -3  -5  18        2.19       13.18     11.85 o 
  -2  -5  18      172.06      191.80     22.12 o 
  -1  -5  18       11.05       10.34      9.24 o 
   0  -5  18       70.56       73.87     14.92 o 
   1  -5  18      274.89      273.72     25.22 o 
   2  -5  18       64.36       63.25     14.36 o 
   3  -5  18       20.48       31.44     11.62 o 
   4  -5  18       62.20       76.09     14.95 o 
   5  -5  18        0.31       12.44     10.18 o 
  -7  -4  18      218.01      247.43     25.78 o 
  -6  -4  18      116.36      135.11     19.72 o 
  -5  -4  18      473.94      435.48     47.29 o 
  -4  -4  18        2.63       15.18     10.32 o 
  -3  -4  18       45.64       47.42     12.48 o 
  -2  -4  18      317.56      285.27     30.31 o 
  -1  -4  18      594.13      504.11     31.32 o 
   0  -4  18       94.07      104.83     15.89 o 
   1  -4  18        1.33        4.18     14.41 o 
   2  -4  18        5.44        6.40      8.71 o 
   3  -4  18      956.06      899.57     38.39 o 
   4  -4  18      119.96      178.75     23.31 o 
   5  -4  18       71.98       88.56     15.18 o 
   6  -4  18        0.41       -0.27     13.74 o 
  -8  -3  18      148.26      176.75     33.68 o 
  -7  -3  18        2.70       19.25     11.32 o 
  -6  -3  18        0.56       -9.65      8.35 o 
  -5  -3  18      109.78      105.72     16.94 o 
  -4  -3  18      222.70      199.57     22.44 o 
  -3  -3  18       14.44       21.28     11.31 o 
  -2  -3  18        2.57        9.02      9.43 o 
  -1  -3  18      121.10      105.36     17.92 o 
   0  -3  18     1265.52     1223.35     86.08 o 
   1  -3  18        7.91       17.78      9.33 o 
   2  -3  18        1.79        0.17     14.01 o 
   3  -3  18       30.73       29.98     17.11 o 
   4  -3  18        2.49       34.95      9.99 o 
   5  -3  18      298.95      340.59     26.16 o 
   6  -3  18        4.16       18.05     12.93 o 
   7  -3  18       24.29       33.41     17.51 o 
  -8  -2  18       35.20       60.35     21.55 o 
  -7  -2  18      961.66      935.70     42.35 o 
  -6  -2  18      811.42      833.59     57.52 o 
  -5  -2  18      108.29      105.28     31.39 o 
  -4  -2  18       41.72       60.60     13.89 o 
  -3  -2  18      393.47      434.18     28.86 o 
  -2  -2  18      146.83      151.43     37.85 o 
  -1  -2  18      128.18      146.73     24.38 o 
   0  -2  18     2528.49     2342.79     79.62 o 
   1  -2  18        7.94       34.93     10.73 o 
   2  -2  18       11.26       22.77      9.45 o 
   3  -2  18        4.31       11.78      9.50 o 
   4  -2  18      192.48      219.75     28.16 o 
   5  -2  18      427.41      457.91     28.76 o 
   6  -2  18      333.45      358.34     41.22 o 
   7  -2  18       79.13      103.19     24.79 o 
   8  -2  18       36.30       56.58     21.02 o 
  -8  -1  18      108.39      176.64     21.51 o 
  -7  -1  18       50.60       69.24     14.24 o 
  -6  -1  18      426.00      449.71     31.05 o 
  -5  -1  18      107.02      107.33     16.85 o 
  -4  -1  18      607.78      611.00     33.31 o 
  -3  -1  18        0.09       -6.00     16.70 o 
  -2  -1  18     1179.81      955.51     38.28 o 
  -1  -1  18      260.29      255.72     22.65 o 
   0  -1  18      109.06      129.74     17.56 o 
   1  -1  18       18.91       22.33     16.97 o 
   2  -1  18      794.15      764.28     33.59 o 
   3  -1  18       52.06       64.43     12.77 o 
   4  -1  18      190.26      214.20     21.17 o 
   5  -1  18       46.28       60.60     13.22 o 
   6  -1  18        7.15       16.17     15.36 o 
   7  -1  18        2.34        0.81     13.74 o 
   8  -1  18        5.42       14.28     15.63 o 
  -8   0  18      155.09      194.40     22.91 o 
  -7   0  18       14.39        3.15     16.44 o 
  -6   0  18        9.12       11.33      9.33 o 
  -5   0  18      233.02      223.35     30.45 o 
  -4   0  18     1178.54     1142.61     89.18 o 
  -3   0  18        9.45        3.11      8.67 o 
  -2   0  18        4.17        5.07      8.86 o 
  -1   0  18     2622.49     2511.89    104.54 o 
   0   0  18        4.29       12.50     14.82 o 
   1   0  18        0.54       20.56     12.26 o 
   2   0  18     2637.08     2518.16     65.18 o 
   3   0  18     1147.65     1211.16     42.68 o 
   4   0  18     1328.11     1188.72     41.92 o 
   5   0  18       22.25        8.75     12.39 o 
   6   0  18      126.24      173.78     29.37 o 
   7   0  18      338.11      424.89     43.65 o 
   8   0  18      107.23       99.42     24.52 o 
  -8   1  18       79.92       91.88     23.98 o 
  -7   1  18       32.62       72.09     14.10 o 
  -6   1  18      311.22      336.14     26.83 o 
  -5   1  18        4.80       -0.22      9.05 o 
  -4   1  18      103.05      118.26     17.33 o 
  -3   1  18      542.02      482.65     28.87 o 
  -2   1  18     3952.01     3842.33     86.49 o 
  -1   1  18       19.57       25.80     12.80 o 
   0   1  18      123.53      115.45     24.11 o 
   1   1  18        0.63       -2.22      7.99 o 
   2   1  18       57.90       70.04     13.71 o 
   3   1  18       43.06       74.46     13.90 o 
   4   1  18       13.56       24.45     13.47 o 
   5   1  18       91.20       63.32     20.21 o 
   6   1  18      161.87      201.00     31.79 o 
   7   1  18       11.33       -0.27     11.05 o 
   8   1  18       13.86       28.02     17.51 o 
   9   1  18        0.18       20.75     20.21 o 
  -8   2  18       42.13       50.38     20.21 o 
  -7   2  18      233.84      210.69     33.14 o 
  -6   2  18       38.36       58.47     19.13 o 
  -5   2  18       17.97       27.66     10.54 o 
  -4   2  18      599.48      591.82     30.92 o 
  -3   2  18        0.44        2.17      8.32 o 
  -2   2  18     1990.35     1955.78     80.02 o 
  -1   2  18       33.31       22.18      9.61 o 
   0   2  18       22.36       13.90     11.32 o 
   1   2  18      212.87      227.34     23.58 o 
   2   2  18     1110.80     1187.95     40.96 o 
   3   2  18       31.47       27.08     10.10 o 
   4   2  18     1401.86     1407.70     82.31 o 
   5   2  18      546.67      502.49     43.38 o 
   6   2  18      420.84      421.93     42.57 o 
   7   2  18       21.71       13.47     16.44 o 
   8   2  18      253.58      257.58     36.91 o 
   9   2  18       48.79       85.41     23.98 o 
  -8   3  18       31.22       71.13     22.63 o 
  -7   3  18       47.78       31.52     18.86 o 
  -6   3  18      270.00      317.93     40.15 o 
  -5   3  18       76.63      102.38     25.06 o 
  -4   3  18      169.24      193.18     31.25 o 
  -3   3  18      145.06      130.77     17.22 o 
  -2   3  18      515.19      587.60     34.89 o 
  -1   3  18        3.36        0.11      8.38 o 
   0   3  18     1378.10     1463.22     45.86 o 
   1   3  18      170.08      162.71     42.57 o 
   2   3  18      470.65      427.39     25.69 o 
   3   3  18      144.30      163.46     17.97 o 
   4   3  18       66.10       80.59     13.96 o 
   5   3  18      161.91      168.66     29.37 o 
   6   3  18      166.87      149.53     28.02 o 
   7   3  18      402.35      381.51     43.38 o 
   8   3  18       88.66       68.44     23.17 o 
   9   3  18      300.59      281.55     42.84 o 
  -7   4  18        0.87       -9.70     13.20 o 
  -6   4  18       94.92      101.58     26.13 o 
  -5   4  18      411.89      404.15     43.65 o 
  -4   4  18      257.23      265.93     36.10 o 
  -3   4  18      216.67      150.61     28.56 o 
  -2   4  18       41.72       35.34     10.38 o 
  -1   4  18      185.80      214.54     37.32 o 
   0   4  18     1581.66     1424.99     63.45 o 
   1   4  18        1.80       -2.35      7.22 o 
   2   4  18       77.21       72.94     28.02 o 
   3   4  18      106.50       98.97     14.46 o 
   4   4  18       70.81       62.24     19.13 o 
   5   4  18       41.53       22.09     17.24 o 
   6   4  18      404.35      548.02     47.69 o 
   7   4  18      404.20      379.39     28.77 o 
   8   4  18      328.12      345.88     29.27 o 
   9   4  18       85.57       77.14     16.56 o 
  -7   5  18       56.87       71.94     25.87 o 
  -6   5  18        3.53       14.55     17.78 o 
  -5   5  18        5.05       12.66     16.17 o 
  -4   5  18      130.38      114.78     27.75 o 
  -3   5  18      845.95      760.33     53.35 o 
  -2   5  18      152.17      146.57     26.67 o 
  -1   5  18        1.36       12.12     14.01 o 
   0   5  18       26.43       43.87     10.65 o 
   1   5  18      341.79      353.26     23.55 o 
   2   5  18     1601.42     1654.86     83.93 o 
   3   5  18      360.81      347.09     28.56 o 
   4   5  18      452.88      507.36     27.31 o 
   5   5  18       50.92       41.81     11.66 o 
   6   5  18      402.20      466.65     36.24 o 
   7   5  18      245.41      221.70     23.67 o 
   8   5  18       44.16       55.83     14.24 o 
  -6   6  18      245.64      268.62     41.49 o 
  -5   6  18       27.33       48.23     20.75 o 
  -4   6  18      375.28      303.65     40.41 o 
  -3   6  18      104.19      144.15     28.02 o 
  -2   6  18       96.67      100.50     25.06 o 
  -1   6  18        5.60        8.35     14.82 o 
   0   6  18        6.36       20.05     11.45 o 
   1   6  18      365.85      352.63     24.19 o 
   2   6  18        9.70       19.82      9.83 o 
   3   6  18       45.86       47.66      9.52 o 
   4   6  18      127.30      127.13     16.66 o 
   5   6  18      589.33      567.80     30.50 o 
   6   6  18      245.76      276.57     31.39 o 
   7   6  18      346.18      396.84     30.16 o 
   8   6  18      387.58      387.98     46.61 o 
  -5   7  18       48.97       64.12     22.90 o 
  -4   7  18        0.17      -17.51     12.66 o 
  -3   7  18      132.69      122.86     29.10 o 
  -2   7  18       56.30       84.86     15.26 o 
  -1   7  18      140.46      166.86     19.80 o 
   0   7  18       25.58        5.86      9.47 o 
   1   7  18       21.29       61.79     13.52 o 
   2   7  18        5.14        3.18      8.19 o 
   3   7  18      288.28      227.67     29.64 o 
   4   7  18      177.49      212.85     31.52 o 
   5   7  18      594.45      610.72     44.19 o 
   6   7  18      415.61      401.50     43.92 o 
   7   7  18       17.66       52.71     24.79 o 
   8   7  18       10.66       34.94     14.95 o 
  -4   8  18      100.81      147.54     20.83 o 
  -3   8  18       45.97       83.75     15.57 o 
  -2   8  18      209.55      175.00     21.36 o 
  -1   8  18       11.95       19.96     10.89 o 
   0   8  18      807.03      748.02     35.41 o 
   1   8  18      261.13      266.81     25.73 o 
   2   8  18       97.69       95.12     15.81 o 
   3   8  18      259.76      293.95     35.83 o 
   4   8  18       39.22       54.42     18.59 o 
   5   8  18      391.90      419.77     43.92 o 
   6   8  18       67.69       64.12     20.48 o 
   7   8  18      171.31      146.02     20.51 o 
  -2   9  18       12.43       28.79     12.70 o 
  -1   9  18      169.86      259.31     38.66 o 
   0   9  18       62.22       46.20     16.70 o 
   1   9  18      163.58      191.94     21.98 o 
   2   9  18        0.90       11.55     24.79 o 
   3   9  18       75.96      161.66     28.56 o 
   4   9  18       37.80       39.34     18.59 o 
   5   9  18      160.85      144.15     27.75 o 
   6   9  18        0.61       43.65     18.32 o 
   0  10  18       52.49       30.68     21.02 o 
   1  10  18       99.57      157.93     21.72 o 
   2  10  18       37.97       52.46     14.57 o 
   3  10  18      179.13      179.17     33.41 o 
  -3  -7  19        2.63       12.61     10.01 o 
  -2  -7  19      126.57      125.64     19.68 o 
  -1  -7  19       61.49       89.28     16.75 o 
   0  -7  19      262.81      295.80     28.18 o 
   1  -7  19      119.09      147.87     20.94 o 
  -5  -6  19        0.01       16.99     11.77 o 
  -4  -6  19      761.81      808.51     40.62 o 
  -3  -6  19       10.91       20.02     10.85 o 
  -2  -6  19       21.84       46.00     13.20 o 
  -1  -6  19      149.76      213.28     24.47 o 
   0  -6  19      606.38      567.69     50.92 o 
   1  -6  19       48.37       55.89     14.53 o 
   2  -6  19       63.69      102.02     16.94 o 
   3  -6  19        0.62       29.18     11.05 o 
  -6  -5  19       16.54       31.66     12.19 o 
  -5  -5  19       23.27       43.91     13.85 o 
  -4  -5  19      626.08      653.65     71.94 o 
  -3  -5  19       98.85       83.54     15.87 o 
  -2  -5  19       89.79       88.97     23.44 o 
  -1  -5  19       26.82       35.16     30.45 o 
   0  -5  19     1004.74      979.53     42.58 o 
   1  -5  19      165.49      175.56     21.62 o 
   2  -5  19      211.79      230.61     24.01 o 
   3  -5  19       15.31       21.61      9.86 o 
   4  -5  19      107.57      119.84     18.13 o 
   5  -5  19       51.04       65.35     14.08 o 
  -7  -4  19       48.70       46.48     14.01 o 
  -6  -4  19        1.57        8.09     10.09 o 
  -5  -4  19      154.95      153.58     39.20 o 
  -4  -4  19      220.17      273.20     26.58 o 
  -3  -4  19      322.35      304.99     27.05 o 
  -2  -4  19      591.60      598.47     35.04 o 
  -1  -4  19        0.10        6.30      9.31 o 
   0  -4  19      762.67      748.04     36.00 o 
   1  -4  19       37.64       38.00     12.29 o 
   2  -4  19     1017.59     1024.90     42.76 o 
   3  -4  19        1.54       20.40     14.95 o 
   4  -4  19       57.58       71.73     14.46 o 
   5  -4  19       48.69       80.69     14.96 o 
   6  -4  19       41.33       68.70     20.48 o 
  -7  -3  19       78.74       98.51     17.71 o 
  -6  -3  19      156.00      180.45     22.63 o 
  -5  -3  19        0.65        8.04     10.20 o 
  -4  -3  19      252.08      242.75     24.86 o 
  -3  -3  19       51.35       35.37     12.09 o 
  -2  -3  19      910.24      953.21     45.94 o 
  -1  -3  19      920.34      928.57     39.34 o 
   0  -3  19      250.34      245.96     23.60 o 
   1  -3  19      197.03      231.16     22.86 o 
   2  -3  19      363.68      316.85     27.21 o 
   3  -3  19       31.40       47.18     18.59 o 
   4  -3  19      157.48      129.23     17.81 o 
   5  -3  19        0.62       11.21      9.52 o 
   6  -3  19       34.52        5.66     14.55 o 
  -7  -2  19      553.19      476.46     57.39 o 
  -6  -2  19       16.29        8.25     10.32 o 
  -5  -2  19      174.91      194.04     22.48 o 
  -4  -2  19       18.62       13.86      9.99 o 
  -3  -2  19       15.96       16.36     12.93 o 
  -2  -2  19       79.49       62.47     14.45 o 
  -1  -2  19        7.31        4.51      9.94 o 
   0  -2  19      248.33      296.95     24.86 o 
   1  -2  19      290.57      321.98     25.62 o 
   2  -2  19     2263.90     2273.98     64.37 o 
   3  -2  19       36.20       49.34     12.92 o 
   4  -2  19     1818.48     1797.80     56.72 o 
   5  -2  19      104.52      113.43     17.26 o 
   6  -2  19       65.12      104.27     24.79 o 
   7  -2  19       10.94       36.64     16.70 o 
  -8  -1  19       23.47       51.12     21.96 o 
  -7  -1  19       23.05       52.53     13.62 o 
  -6  -1  19     1294.47     1227.15     48.48 o 
  -5  -1  19      176.87      192.02     22.47 o 
  -4  -1  19      475.67      492.87     69.65 o 
  -3  -1  19       28.00       21.98     11.39 o 
  -2  -1  19      701.75      781.10     35.82 o 
  -1  -1  19       26.22       36.34     11.72 o 
   0  -1  19     1065.97     1072.56     41.44 o 
   1  -1  19       30.53       17.64     10.08 o 
   2  -1  19      283.68      316.46     37.05 o 
   3  -1  19        6.66       12.68      9.32 o 
   4  -1  19      970.90      867.20     36.97 o 
   5  -1  19      185.12      213.66     21.81 o 
   6  -1  19      128.29       95.11     23.71 o 
   7  -1  19      119.84      207.19     33.41 o 
   8  -1  19       24.18       12.66     15.90 o 
  -8   0  19       29.41       20.35     11.24 o 
  -7   0  19      419.03      440.57     31.95 o 
  -6   0  19        1.57       11.28      9.88 o 
  -5   0  19     1233.69     1190.78     46.01 o 
  -4   0  19      309.45      256.79     24.10 o 
  -3   0  19      825.03      720.94     34.10 o 
  -2   0  19        6.20       25.35     11.00 o 
  -1   0  19      226.25      216.65     33.54 o 
   0   0  19      165.10      174.00     19.70 o 
   1   0  19        7.19       -2.78      8.29 o 
   2   0  19       24.32       41.11     19.67 o 
   3   0  19      113.01      128.85     17.62 o 
   4   0  19     1079.34     1004.38     39.67 o 
   5   0  19        1.39        2.69     12.12 o 
   6   0  19      181.57      191.57     32.60 o 
   7   0  19        3.45       29.37     16.97 o 
   8   0  19      128.42      153.04     30.45 o 
  -8   1  19        9.34       11.59     15.36 o 
  -7   1  19        8.45       11.91     10.32 o 
  -6   1  19       24.88       46.83     12.70 o 
  -5   1  19       57.82       60.28     14.29 o 
  -4   1  19     2370.26     2255.48    108.98 o 
  -3   1  19      313.08      307.08     24.64 o 
  -2   1  19      967.07      883.69     36.83 o 
  -1   1  19       14.20       14.76      9.71 o 
   0   1  19      863.58      894.81     36.67 o 
   1   1  19     2018.61     1766.54     53.44 o 
   2   1  19      260.21      346.32     44.59 o 
   3   1  19      110.77      100.57     15.34 o 
   4   1  19     1141.52     1124.53     41.92 o 
   5   1  19       80.08       79.48     23.17 o 
   6   1  19      767.46      777.04     53.08 o 
   7   1  19      153.09      158.96     30.18 o 
   8   1  19       12.38        9.70     14.55 o 
  -7   2  19      209.45      229.29     37.18 o 
  -6   2  19      139.03      129.06     28.56 o 
  -5   2  19     1378.19     1349.84     48.42 o 
  -4   2  19       72.30       58.87     13.42 o 
  -3   2  19     2132.39     2111.61     60.65 o 
  -2   2  19      363.58      325.00     40.28 o 
  -1   2  19      855.16      874.01     62.24 o 
   0   2  19      173.81      108.46     15.81 o 
   1   2  19       24.22       29.85     10.05 o 
   2   2  19        0.17        5.80      8.86 o 
   3   2  19      348.25      358.94     25.28 o 
   4   2  19       50.59       38.71     19.67 o 
   5   2  19      412.73      391.48     41.22 o 
   6   2  19        3.31        5.39     14.55 o 
   7   2  19       18.84       -8.62     14.28 o 
   8   2  19      236.94      266.20     39.88 o 
  -7   3  19      243.68      231.44     36.64 o 
  -6   3  19       36.17       48.50     18.86 o 
  -5   3  19       28.58       18.05     16.17 o 
  -4   3  19       17.86       28.29     16.44 o 
  -3   3  19      704.40      655.40     35.30 o 
  -2   3  19     2104.05     2021.67    155.73 o 
  -1   3  19      127.74      105.69     15.64 o 
   0   3  19      179.12      174.55     18.95 o 
   1   3  19      456.79      384.69     25.56 o 
   2   3  19     2333.33     2469.31     75.31 o 
   3   3  19      953.73      961.11     37.48 o 
   4   3  19       33.66       50.63     12.42 o 
   5   3  19       22.93       14.55     14.82 o 
   6   3  19      381.79      469.62     45.53 o 
   7   3  19      213.73      170.01     32.06 o 
   8   3  19      651.98      669.53     57.12 o 
  -7   4  19       18.45        4.58     16.44 o 
  -6   4  19       50.25       31.79     17.51 o 
  -5   4  19      100.41      122.59     26.94 o 
  -4   4  19       66.08       49.58     19.94 o 
  -3   4  19     1765.22     1895.17     85.95 o 
  -2   4  19      139.61      128.25     25.60 o 
  -1   4  19      725.66      827.80     34.83 o 
   0   4  19      378.05      345.71     24.40 o 
   1   4  19     2622.31     2564.65     77.33 o 
   2   4  19      264.56      264.96     38.12 o 
   3   4  19      293.20      256.05     21.81 o 
   4   4  19      208.44      201.80     30.18 o 
   5   4  19      190.57      231.98     33.68 o 
   6   4  19        0.73        8.89     13.74 o 
   7   4  19      295.24      344.33     42.84 o 
   8   4  19       64.09       69.51     25.60 o 
  -6   5  19       53.71       83.79     25.06 o 
  -5   5  19      373.28      346.76     43.65 o 
  -4   5  19      475.55      385.82     44.46 o 
  -3   5  19      179.44      246.53     36.10 o 
  -2   5  19       20.11        9.16     13.47 o 
  -1   5  19      786.91      730.97     50.38 o 
   0   5  19      357.01      373.70     39.07 o 
   1   5  19        3.19        5.65      8.27 o 
   2   5  19       21.68       15.63      8.95 o 
   3   5  19      258.59      251.58     21.59 o 
   4   5  19      841.41      811.52     50.11 o 
   5   5  19      301.30      259.19     34.49 o 
   6   5  19      278.74      324.66     38.80 o 
   7   5  19       70.26       80.29     25.87 o 
   8   5  19      412.40      482.55     50.92 o 
  -5   6  19       64.92       62.51     22.90 o 
  -4   6  19        0.36        2.69     15.36 o 
  -3   6  19       95.99      149.26     30.18 o 
  -2   6  19        5.78       25.60     16.97 o 
  -1   6  19      156.58      221.74     33.68 o 
   0   6  19      113.90      138.22     27.21 o 
   1   6  19      886.40      805.33     52.00 o 
   2   6  19      108.15      154.11     26.67 o 
   3   6  19     1949.58     1971.97     56.27 o 
   4   6  19       21.51       13.74     14.28 o 
   5   6  19      341.29      383.00     27.62 o 
   6   6  19        3.34       21.55     12.39 o 
   7   6  19      138.57      169.38     26.81 o 
   8   6  19       21.05       32.34     13.46 o 
  -4   7  19        2.22       25.06     18.59 o 
  -3   7  19      286.98      319.54     42.30 o 
  -2   7  19      110.51      109.66     27.21 o 
  -1   7  19      839.20      851.94     56.58 o 
   0   7  19       30.45       56.58     19.40 o 
   1   7  19     1422.49     1408.97     47.47 o 
   2   7  19      103.12      103.23     15.78 o 
   3   7  19       11.39       34.06     10.76 o 
   4   7  19       92.13      123.94     23.98 o 
   5   7  19      132.96      116.49     17.97 o 
   6   7  19      100.93       83.04     16.44 o 
   7   7  19      206.21      185.96     33.81 o 
  -3   8  19       86.31       86.22     24.52 o 
  -2   8  19      109.11      148.19     29.91 o 
  -1   8  19       92.54      116.32     17.67 o 
   0   8  19        1.65       -1.42     10.01 o 
   1   8  19       89.09      141.40     32.06 o 
   2   8  19       23.25       44.35     12.37 o 
   3   8  19      521.72      688.40     47.69 o 
   4   8  19       99.25      157.08     28.29 o 
   5   8  19      592.10      578.74     51.19 o 
   6   8  19       72.49      109.39     25.60 o 
  -1   9  19      373.00      387.02     31.03 o 
   0   9  19      118.52      153.60     20.57 o 
   1   9  19      734.59      791.24     37.81 o 
   2   9  19        2.63       31.29     12.47 o 
   3   9  19      853.18      891.28     57.66 o 
   4   9  19       23.52       49.04     19.40 o 
   5   9  19      116.86      160.04     29.91 o 
  -4  -6  20       45.21       41.79     13.98 o 
  -3  -6  20       72.38       77.04     16.37 o 
  -2  -6  20        0.28       23.29     11.24 o 
  -1  -6  20      144.36      159.08     20.96 o 
   0  -6  20       50.47       85.65     20.61 o 
   1  -6  20       71.27       77.82     16.65 o 
   2  -6  20      331.76      349.34     30.12 o 
  -5  -5  20        2.03       21.54     10.75 o 
  -4  -5  20      166.96      162.46     21.43 o 
  -3  -5  20      523.05      483.44     33.72 o 
  -2  -5  20       29.69       44.31     12.62 o 
  -1  -5  20       17.95       11.84      9.50 o 
   0  -5  20      478.16      469.38     32.54 o 
   1  -5  20      241.66      257.79     25.81 o 
   2  -5  20       34.28       24.42     18.73 o 
   3  -5  20      383.56      394.47     32.87 o 
   4  -5  20       27.52       15.22     25.87 o 
  -6  -4  20       43.47       35.63     14.41 o 
  -5  -4  20        7.95       19.19     11.52 o 
  -4  -4  20      177.45      211.31     26.13 o 
  -3  -4  20      424.70      422.29     31.72 o 
  -2  -4  20       17.51       13.17      9.55 o 
  -1  -4  20      575.99      538.67     34.48 o 
   0  -4  20        0.46       13.49     20.88 o 
   1  -4  20       11.80        6.10      9.16 o 
   2  -4  20      330.92      377.97     28.75 o 
   3  -4  20      171.12      211.65     22.67 o 
   4  -4  20      302.74      401.36     30.10 o 
   5  -4  20       21.95       15.57     23.98 o 
  -7  -3  20       94.89       90.57     18.76 o 
  -6  -3  20       20.91       50.20     13.62 o 
  -5  -3  20       25.26       28.90     12.00 o 
  -4  -3  20      349.62      319.52     28.17 o 
  -3  -3  20       39.93       50.02     27.08 o 
  -2  -3  20       34.04       60.42     13.60 o 
  -1  -3  20      474.89      507.49     39.20 o 
   0  -3  20       27.37       18.16      9.97 o 
   1  -3  20      129.11      166.53     29.23 o 
   2  -3  20        0.75       13.76      9.99 o 
   3  -3  20      143.99      190.47     21.87 o 
   4  -3  20       10.81       32.78     11.62 o 
   5  -3  20      346.42      404.14     35.16 o 
   6  -3  20      318.03      272.39     39.07 o 
  -7  -2  20      200.48      225.81     26.36 o 
  -6  -2  20       31.17       54.74     15.23 o 
  -5  -2  20      757.97      710.10     36.57 o 
  -4  -2  20      149.27      124.86     19.03 o 
  -3  -2  20       25.96       33.14     11.46 o 
  -2  -2  20      318.13      356.69     28.19 o 
  -1  -2  20      913.70      819.88     37.82 o 
   0  -2  20      145.17      146.99     19.41 o 
   1  -2  20       47.29       63.87     13.81 o 
   2  -2  20        8.33       26.84     10.85 o 
   3  -2  20       48.53       37.03     11.65 o 
   4  -2  20      117.41      166.84     20.07 o 
   5  -2  20      757.65      824.27     37.93 o 
   6  -2  20       12.95       57.66     20.48 o 
   7  -2  20      162.36      156.27     32.06 o 
  -7  -1  20      163.38      190.78     33.14 o 
  -6  -1  20       35.27       62.70     14.50 o 
  -5  -1  20      451.91      418.55     30.95 o 
  -4  -1  20        3.36       -1.63      9.83 o 
  -3  -1  20        2.03        3.81      9.81 o 
  -2  -1  20      431.63      348.14     27.14 o 
  -1  -1  20      223.88      268.91     24.48 o 
   0  -1  20       10.80       14.26     10.95 o 
   1  -1  20      107.16      110.61     35.70 o 
   2  -1  20      162.84      187.82     21.05 o 
   3  -1  20       14.17       34.82     10.73 o 
   4  -1  20      119.24      155.58     19.47 o 
   5  -1  20      223.32      290.72     38.80 o 
   6  -1  20       23.64       68.17     23.17 o 
   7  -1  20      130.06      182.94     34.49 o 
  -7   0  20       30.14       30.64     16.97 o 
  -6   0  20      136.19      121.70     18.52 o 
  -5   0  20      610.34      679.15     50.38 o 
  -4   0  20        0.25        8.91      9.71 o 
  -3   0  20      432.14      461.57     59.14 o 
  -2   0  20      537.96      475.72     29.89 o 
  -1   0  20      113.25      132.46     30.45 o 
   0   0  20        0.86       -1.81      8.86 o 
   1   0  20      459.50      473.17     29.89 o 
   2   0  20       54.11       46.79     15.09 o 
   3   0  20      264.91      251.39     23.78 o 
   4   0  20      514.31      554.56     30.69 o 
   5   0  20      398.26      357.26     41.49 o 
   6   0  20       23.49       28.56     16.44 o 
   7   0  20      775.56      874.30     59.54 o 
  -7   1  20      284.91      309.23     28.27 o 
  -6   1  20      101.53      127.12     19.14 o 
  -5   1  20      119.19      136.85     19.35 o 
  -4   1  20      308.14      325.17     27.16 o 
  -3   1  20      402.64      402.13     28.65 o 
  -2   1  20      552.83      512.57     30.85 o 
  -1   1  20       99.32      112.71     16.56 o 
   0   1  20      514.59      429.87     78.13 o 
   1   1  20       21.88       12.05     10.10 o 
   2   1  20        3.52       -4.39      7.90 o 
   3   1  20       33.59       44.63     17.65 o 
   4   1  20      215.76      188.45     20.45 o 
   5   1  20        6.05       -7.81     12.93 o 
   6   1  20      170.39      144.15     28.56 o 
   7   1  20      121.48      144.95     29.91 o 
   8   1  20        1.69        1.35     15.36 o 
  -7   2  20       11.20       16.70     16.70 o 
  -6   2  20       48.25       63.32     22.63 o 
  -5   2  20      313.86      346.14     27.89 o 
  -4   2  20        5.47       12.18     12.26 o 
  -3   2  20      305.61      339.88     26.62 o 
  -2   2  20      166.19      159.91     19.56 o 
  -1   2  20       39.59       71.82     14.42 o 
   0   2  20        0.17       -0.41      9.14 o 
   1   2  20      140.63      185.18     20.10 o 
   2   2  20       89.64       89.02     15.31 o 
   3   2  20     3195.92     3048.42     76.24 o 
   4   2  20       88.94      121.93     17.31 o 
   5   2  20       38.78       24.52     17.24 o 
   6   2  20      592.44      598.41     51.46 o 
   7   2  20      424.44      380.44     44.73 o 
   8   2  20       72.14      102.38     25.33 o 
  -7   3  20      110.75      141.45     30.98 o 
  -6   3  20      258.22      257.85     38.26 o 
  -5   3  20      133.07      149.80     29.64 o 
  -4   3  20      122.37      130.94     28.02 o 
  -3   3  20      691.73      685.76     52.94 o 
  -2   3  20      693.25      640.51     33.09 o 
  -1   3  20      641.95      665.67     33.03 o 
   0   3  20      399.54      404.00     27.02 o 
   1   3  20      254.65      244.97     22.46 o 
   2   3  20        4.68       21.49     23.31 o 
   3   3  20       62.52       40.36     17.78 o 
   4   3  20        1.05        7.41      9.33 o 
   5   3  20      134.76      124.21     26.67 o 
   6   3  20      241.05      275.36     37.18 o 
   7   3  20       46.48       49.04     19.94 o 
   8   3  20       18.79       41.76     21.82 o 
  -6   4  20       57.03       81.91     24.79 o 
  -5   4  20      112.99      133.91     29.37 o 
  -4   4  20      118.49      144.15     29.10 o 
  -3   4  20      727.84      765.18     57.93 o 
  -2   4  20      548.23      545.87     48.77 o 
  -1   4  20      316.40      319.53     24.77 o 
   0   4  20     1265.80     1255.68     44.59 o 
   1   4  20       12.91       42.09     13.20 o 
   2   4  20       48.36       35.07     11.58 o 
   3   4  20      638.59      713.68     33.00 o 
   4   4  20      120.60      132.29     25.87 o 
   5   4  20     1266.49     1212.71     66.82 o 
   6   4  20       85.93       99.42     24.52 o 
   7   4  20        8.25        5.12     17.24 o 
   8   4  20       75.24       64.93     26.13 o 
  -5   5  20      131.93      126.36     28.56 o 
  -4   5  20      121.63       68.70     22.90 o 
  -3   5  20       66.22       58.20     20.21 o 
  -2   5  20      371.39      408.73     44.46 o 
  -1   5  20       40.93       34.22     17.51 o 
   0   5  20      476.39      492.25     45.26 o 
   1   5  20      960.72      944.23     37.93 o 
   2   5  20     1546.40     1382.24     46.71 o 
   3   5  20       25.35       29.29     10.66 o 
   4   5  20       59.64       81.10     21.29 o 
   5   5  20       19.33       35.30     15.90 o 
   6   5  20       10.52        8.62     14.82 o 
   7   5  20        1.51       25.60     18.05 o 
  -5   6  20        1.94       21.02     18.32 o 
  -4   6  20      423.56      416.81     48.23 o 
  -3   6  20      135.22      133.37     29.10 o 
  -2   6  20       30.10       16.17     18.05 o 
  -1   6  20      637.04      726.12     56.04 o 
   0   6  20      316.63      293.41     38.53 o 
   1   6  20       34.54       47.42     18.05 o 
   2   6  20      182.46      216.62     31.25 o 
   3   6  20       94.97       66.21     13.23 o 
   4   6  20       35.72       83.79     20.48 o 
   5   6  20      680.74      661.18     47.96 o 
   6   6  20      367.48      368.85     42.30 o 
   7   6  20      352.23      384.75     44.73 o 
  -4   7  20      116.78      168.66     34.76 o 
  -3   7  20       97.00      141.99     29.37 o 
  -2   7  20       27.41       15.09     14.82 o 
  -1   7  20        2.08       11.32     16.17 o 
   0   7  20      316.30      337.06     41.22 o 
   1   7  20      125.01      132.56     26.67 o 
   2   7  20      120.32      126.63     25.06 o 
   5   7  20      115.08      136.06     26.40 o 
   6   7  20       86.52      118.28     26.94 o 
  -2   8  20        8.87       33.41     19.13 o 
  -1   8  20      316.36      399.57     46.34 o 
   0   8  20       68.45       62.78     24.52 o 
   1   8  20      235.47      246.26     35.56 o 
   2   8  20      404.89      515.42     46.07 o 
   3   8  20        0.27        2.69     13.74 o 
   5   8  20        7.85       19.94     14.01 o 
   0   9  20       17.82       30.72     19.67 o 
   1   9  20       95.60      157.76     20.89 o 
   2   9  20        0.06       24.26     14.15 o 
   3   9  20       28.34       39.88     18.59 o 
  -2  -6  21      263.16      283.22     29.49 o 
  -1  -6  21      215.95      236.84     27.06 o 
   0  -6  21       37.49       42.28     23.84 o 
  -4  -5  21       38.16       45.54     15.63 o 
  -3  -5  21      103.49      102.47     17.91 o 
  -2  -5  21       15.62       43.93     13.04 o 
  -1  -5  21      105.61      103.51     17.04 o 
   0  -5  21       21.28       30.49     12.68 o 
   1  -5  21        4.69       13.93     20.48 o 
   2  -5  21       18.87       22.90     12.67 o 
   3  -5  21       33.25       35.01     13.14 o 
  -5  -4  21        1.82        1.85     23.71 o 
  -4  -4  21       26.66       39.57     12.61 o 
  -3  -4  21      825.03      812.69     40.20 o 
  -2  -4  21       25.16       60.13     13.51 o 
  -1  -4  21       95.76      145.33     20.47 o 
   0  -4  21      376.40      357.42     29.72 o 
   1  -4  21      369.61      435.66     32.07 o 
   2  -4  21      227.68      225.55     24.56 o 
   3  -4  21       33.35       65.23     14.46 o 
   4  -4  21       16.57       23.44     27.89 o 
  -6  -3  21        4.45       34.44     18.99 o 
  -5  -3  21      768.72      771.75     41.22 o 
  -4  -3  21        1.71        0.78     10.28 o 
  -3  -3  21      982.14      857.22     68.03 o 
  -2  -3  21        3.20       10.00     13.34 o 
  -1  -3  21      520.65      464.16     32.00 o 
   0  -3  21      212.04      211.56     23.34 o 
   1  -3  21        1.77       14.98     10.91 o 
   2  -3  21       18.16       41.18     12.54 o 
   3  -3  21       21.56       24.02     11.81 o 
   4  -3  21        0.96        8.58     11.24 o 
   5  -3  21       15.81       24.14     15.36 o 
  -6  -2  21     1435.70     1389.56     54.57 o 
  -5  -2  21       57.91       69.90     15.73 o 
  -4  -2  21        0.79       -2.78      9.38 o 
  -3  -2  21       46.19       42.00     12.67 o 
  -2  -2  21      102.50      112.12     18.48 o 
  -1  -2  21      479.23      497.13     73.15 o 
   0  -2  21      102.29      110.24     17.90 o 
   1  -2  21       11.76       18.27     10.16 o 
   2  -2  21        1.92        4.87     15.76 o 
   3  -2  21      156.92      162.34     20.18 o 
   4  -2  21       16.68       26.35     10.47 o 
   5  -2  21      253.87      213.46     23.67 o 
   6  -2  21      342.41      351.88     45.26 o 
  -6  -1  21        6.34       14.85     10.78 o 
  -5  -1  21      412.89      432.44     31.91 o 
  -4  -1  21      168.64      143.64     20.26 o 
  -3  -1  21      522.08      507.52     47.02 o 
  -2  -1  21        1.04       -8.51      8.66 o 
  -1  -1  21     2405.60     2118.93    104.81 o 
   0  -1  21        1.57        7.76     10.56 o 
   1  -1  21     1186.72     1063.74     43.05 o 
   2  -1  21      114.48      124.33     18.07 o 
   3  -1  21      448.81      498.07     31.62 o 
   4  -1  21        0.83       17.24     10.10 o 
   5  -1  21       87.71      158.16     30.45 o 
   6  -1  21      140.03      170.82     32.06 o 
  -6   0  21      318.49      362.88     53.75 o 
  -5   0  21       10.90       26.02     11.62 o 
  -4   0  21     1422.55     1430.03     97.94 o 
  -3   0  21      125.01       82.07     15.70 o 
  -2   0  21      540.29      497.91     31.96 o 
  -1   0  21      106.02       99.93     16.86 o 
   0   0  21      935.85      856.20     37.82 o 
   1   0  21      155.62      190.39     21.81 o 
   2   0  21       44.32       65.00     14.09 o 
   3   0  21       11.51        9.56      9.71 o 
   4   0  21      254.55      291.05     39.07 o 
   5   0  21      480.23      477.97     47.96 o 
   6   0  21        7.01       19.67     17.78 o 
   7   0  21       69.75      107.23     25.33 o 
  -6   1  21       13.65       16.36     11.97 o 
  -5   1  21      236.91      245.13     33.68 o 
  -4   1  21       30.99       44.70     13.14 o 
  -3   1  21      193.52      201.32     22.65 o 
  -2   1  21      263.28      229.72     23.57 o 
  -1   1  21     1088.34     1012.27     63.99 o 
   0   1  21       59.15       81.03     15.99 o 
   1   1  21     1411.43     1470.14     50.49 o 
   2   1  21       32.34       28.84     11.13 o 
   3   1  21     1374.94     1333.25     48.15 o 
   4   1  21      477.94      457.56     30.15 o 
   5   1  21      878.72      861.10     57.93 o 
   6   1  21        2.15       22.90     17.78 o 
   7   1  21        1.67        8.08     16.97 o 
  -6   2  21       75.05       96.19     25.60 o 
  -5   2  21       95.72      106.58     17.26 o 
  -4   2  21      563.44      511.43     50.79 o 
  -3   2  21        1.28        6.63     12.93 o 
  -2   2  21     2133.75     2083.86     94.44 o 
  -1   2  21      613.71      576.91     32.68 o 
   0   2  21     1113.40      985.78     40.37 o 
   1   2  21        6.47       16.86     10.46 o 
   2   2  21      619.70      634.29     33.09 o 
   3   2  21      318.56      360.83     27.14 o 
   4   2  21       93.59      107.51     16.84 o 
   5   2  21        8.97      -13.20     12.66 o 
   6   2  21        4.04        3.77     15.09 o 
   7   2  21      223.03      182.40     35.30 o 
  -6   3  21      113.11      154.92     31.25 o 
  -5   3  21       99.09       98.07     25.87 o 
  -4   3  21      182.46      196.41     32.87 o 
  -3   3  21      234.11      210.38     22.93 o 
  -2   3  21       23.52       31.95     11.90 o 
  -1   3  21        5.12       16.05     10.81 o 
   0   3  21        6.64       35.01     11.31 o 
   1   3  21      450.94      527.49     31.24 o 
   2   3  21       28.90       62.18     15.49 o 
   3   3  21     2127.67     2205.22     63.70 o 
   4   3  21       42.47       57.66     18.86 o 
   5   3  21      282.84      310.11     39.88 o 
   6   3  21      139.04      114.78     28.56 o 
   7   3  21      266.29      317.12     43.65 o 
  -5   4  21       62.31       64.93     22.36 o 
  -4   4  21       39.52       48.77     20.75 o 
  -3   4  21      215.17      221.47     35.56 o 
  -2   4  21      494.37      533.74     49.58 o 
  -1   4  21       27.08       38.23     12.01 o 
   0   4  21     1325.81     1289.89     46.53 o 
   1   4  21      137.21      167.05     31.39 o 
   2   4  21     1753.49     1662.99     53.31 o 
   3   4  21       31.03       27.50     10.40 o 
   4   4  21      222.29      269.43     35.30 o 
   5   4  21       62.31       80.29     22.90 o 
   6   4  21      157.31      161.93     30.72 o 
   7   4  21        8.59       12.39     17.78 o 
  -5   5  21        1.79       18.05     19.40 o 
  -4   5  21      405.29      529.16     53.62 o 
  -3   5  21       64.17       95.38     24.25 o 
  -2   5  21      702.11      578.20     52.00 o 
  -1   5  21      175.27      202.61     34.49 o 
   0   5  21       77.57       65.74     20.75 o 
   1   5  21       92.36      115.10     16.48 o 
   2   5  21       98.72      117.23     17.11 o 
   3   5  21        2.91       17.56     14.28 o 
   4   5  21      104.42      142.53     26.40 o 
   5   5  21      631.67      743.09     52.27 o 
   6   5  21       59.19       59.81     22.09 o 
   7   5  21      374.83      361.31     45.53 o 
  -4   6  21      330.00      300.42     43.92 o 
  -3   6  21        0.08       22.90     17.78 o 
  -2   6  21       46.74      101.31     26.67 o 
  -1   6  21       19.15       15.90     15.36 o 
   0   6  21       71.49       91.88     24.52 o 
   1   6  21       87.51       95.92     23.98 o 
   2   6  21      531.21      533.20     45.53 o 
   3   6  21        9.00       27.77     11.14 o 
   4   6  21      651.71      623.73     45.26 o 
   5   6  21       48.96       42.03     19.94 o 
   6   6  21      277.12      278.32     37.99 o 
  -3   7  21       37.81       82.72     26.40 o 
  -2   7  21      352.57      422.74     48.77 o 
  -1   7  21        1.57       -1.89     15.09 o 
   0   7  21     1413.74     1527.40     78.94 o 
   1   7  21       72.82       67.09     22.09 o 
   2   7  21      171.68      221.20     32.60 o 
   6   7  21      123.67      109.39     26.40 o 
  -1   8  21       21.52       25.87     18.86 o 
   0   8  21       58.09      105.35     26.94 o 
   1   8  21        0.30      -18.59     14.01 o 
   2   8  21       54.77       41.76     17.78 o 
  -2  -5  22      225.23      237.96     26.56 o 
  -1  -5  22      150.03      183.79     23.04 o 
   0  -5  22       98.76      160.55     22.28 o 
   1  -5  22       30.20       40.78     13.41 o 
  -4  -4  22      282.67      319.50     47.29 o 
  -3  -4  22       87.17       86.52     16.76 o 
  -2  -4  22       65.11       60.61     14.91 o 
  -1  -4  22       13.01       21.02     10.97 o 
   0  -4  22       42.62       82.42     15.89 o 
   1  -4  22        0.31       35.98     12.85 o 
   2  -4  22      234.48      188.13     23.21 o 
   3  -4  22       19.93       16.26     42.03 o 
  -5  -3  22        9.94        8.15     11.45 o 
  -4  -3  22       80.61       70.07     20.75 o 
  -3  -3  22      335.09      312.73     28.93 o 
  -2  -3  22        1.09       22.26     11.38 o 
  -1  -3  22       31.23       37.56     12.37 o 
   0  -3  22      275.54      329.52     28.58 o 
   1  -3  22      262.92      256.03     25.71 o 
   2  -3  22      105.67      125.00     18.75 o 
   3  -3  22       73.94       99.34     17.86 o 
   4  -3  22      375.65      507.06     67.90 o 
  -5  -2  22        2.16       -3.86     10.40 o 
  -4  -2  22      476.36      472.11     67.09 o 
  -3  -2  22        9.02       21.49     11.50 o 
  -2  -2  22      399.42      335.35     28.85 o 
  -1  -2  22      264.95      232.30     24.85 o 
   0  -2  22      503.84      454.00     31.91 o 
   1  -2  22      143.29      158.54     20.67 o 
   2  -2  22       45.20       52.08     13.26 o 
   3  -2  22      139.18      144.77     19.42 o 
   4  -2  22      203.36      203.99     37.59 o 
   5  -2  22      130.63      109.12     28.56 o 
  -6  -1  22      205.76      204.90     24.86 o 
  -5  -1  22      241.86      265.05     27.33 o 
  -4  -1  22       10.39       -7.81      9.05 o 
  -3  -1  22        0.33        0.19     12.53 o 
  -2  -1  22      198.71      172.47     22.44 o 
  -1  -1  22       17.60       41.11     13.14 o 
   0  -1  22       38.15       44.73     12.76 o 
   1  -1  22      349.14      324.51     27.85 o 
   2  -1  22       24.53       42.23     12.88 o 
   3  -1  22      293.03      368.57     41.36 o 
   4  -1  22      176.98      235.08     24.31 o 
   5  -1  22        2.14       -0.54     14.28 o 
   6  -1  22      146.93      178.63     34.76 o 
  -6   0  22       73.24       87.99     26.27 o 
  -5   0  22       62.76       54.14     14.86 o 
  -4   0  22      199.07      216.47     24.35 o 
  -3   0  22       33.34       46.76     13.99 o 
  -2   0  22      869.56      772.97     37.90 o 
  -1   0  22      145.91      184.39     22.27 o 
   0   0  22      901.27      807.07     38.39 o 
   1   0  22        0.49       -1.74      9.88 o 
   2   0  22      559.39      586.27     64.93 o 
   3   0  22       77.92       80.34     15.87 o 
   4   0  22      189.65      207.13     22.72 o 
   5   0  22        6.58        2.16     15.36 o 
   6   0  22      394.99      462.88     50.92 o 
  -6   1  22      200.71      203.88     24.67 o 
  -5   1  22      152.18      195.07     23.52 o 
  -4   1  22       20.43       30.45     11.62 o 
  -3   1  22     1131.29     1069.47     44.54 o 
  -2   1  22       39.72       24.36     12.28 o 
  -1   1  22      194.09      205.37     22.95 o 
   0   1  22      308.40      281.83     76.38 o 
   1   1  22       73.73       75.66     15.05 o 
   2   1  22       13.42       22.26     11.14 o 
   3   1  22       89.62      108.49     22.50 o 
   4   1  22       89.35      133.41     18.86 o 
   5   1  22       40.43       53.62     21.82 o 
   6   1  22       34.48       39.34     19.94 o 
  -6   2  22       14.21       16.17     17.51 o 
  -5   2  22        5.18       17.24     16.44 o 
  -4   2  22       18.55       18.57     11.28 o 
  -3   2  22       11.07        5.90     10.03 o 
  -2   2  22      316.73      360.90     27.96 o 
  -1   2  22       24.55       25.49     11.00 o 
   0   2  22      326.91      353.58     27.68 o 
   1   2  22        6.70        6.32      9.99 o 
   2   2  22     1357.05     1411.94     50.29 o 
   3   2  22        4.14        7.59      9.88 o 
   4   2  22      316.16      314.16     39.88 o 
   5   2  22       99.13      139.03     29.91 o 
   6   2  22      207.87      328.71     43.92 o 
   7   2  22        1.79        0.54     17.78 o 
  -5   3  22       64.50       30.98     20.48 o 
  -4   3  22      326.49      367.50     45.26 o 
  -3   3  22      296.82      341.37     42.84 o 
  -2   3  22      166.47      146.76     36.91 o 
  -1   3  22      791.21      755.53     80.96 o 
   0   3  22       92.45       72.81     26.27 o 
   1   3  22      432.17      436.73     33.54 o 
   2   3  22      405.34      344.02     26.98 o 
   3   3  22      239.19      295.87     26.10 o 
   4   3  22        1.54        7.27     14.28 o 
   5   3  22      258.67      219.05     34.76 o 
   6   3  22       54.41       93.49     25.33 o 
   7   3  22       12.13       20.48     19.40 o 
  -5   4  22      260.22      314.43     44.73 o 
  -4   4  22      317.97      421.12     49.58 o 
  -3   4  22        7.14        0.00     14.82 o 
  -2   4  22       77.06       96.73     26.13 o 
  -1   4  22      249.04      290.28     25.51 o 
   0   4  22      226.06      261.89     24.51 o 
   1   4  22       83.51      112.66     17.52 o 
   2   4  22      197.15      194.34     21.81 o 
   3   4  22       48.30       46.70     12.62 o 
   4   4  22      900.37      938.43     58.47 o 
   5   4  22       14.54       34.49     17.78 o 
   6   4  22      152.76      188.60     33.68 o 
  -4   5  22      231.10      261.35     41.22 o 
  -3   5  22       17.64       32.06     19.13 o
[truncated: 13,352 more chars]
